# Supplementary material for: Distal regulatory elements identified by methylation and hydroxymethylation haplotype blocks from mouse brain
Source: Epigenetics Chromatin. 2018 Dec 29;11:75. doi: 10.1186/s13072-018-0248-3 (PMC6311040; doi:10.1186/s13072-018-0248-3)
Supplement: Supplementary file 3 — Additional file 3: Table S3. Methylation haplotype block regions (mm10). [file 13072_2018_248_MOESM3_ESM.xlsx]

## Sheet: EV1
Table S3: Methylation haplotype blocks (mm10)
chrom	start	end
chr1	3275004	3275432
chr1	3275840	3276356
chr1	3490428	3490448
chr1	4807534	4808321
chr1	4857573	4858496
chr1	5066529	5066553
chr1	5082861	5083727
chr1	5170250	5170764
chr1	5350530	5351211
chr1	5916218	5917023
chr1	6026758	6027209
chr1	7088310	7089200
chr1	7709695	7710195
chr1	7942948	7943317
chr1	8410681	8411139
chr1	8939003	8939133
chr1	9236101	9236559
chr1	9546259	9547029
chr1	9747229	9748770
chr1	10232474	10233343
chr1	10294654	10294932
chr1	10993443	10994315
chr1	11413754	11414680
chr1	11729244	11729958
chr1	11783420	11783762
chr1	11890988	11891471
chr1	12368200	12368212
chr1	12588929	12589071
chr1	12707657	12707887
chr1	13157865	13157889
chr1	13550480	13551014
chr1	13998562	13998901
chr1	14305203	14305292
chr1	15083517	15083890
chr1	15286709	15287263
chr1	15822509	15822641
chr1	16745065	16745424
chr1	17389506	17390152
chr1	18518961	18519248
chr1	18537575	18538197
chr1	18762133	18762667
chr1	19283670	19284220
chr1	19398791	19399009
chr1	19868487	19868938
chr1	20345669	20345685
chr1	20914659	20914745
chr1	20935067	20935607
chr1	21412026	21412185
chr1	22312272	22312284
chr1	22512304	22512984
chr1	22533823	22534249
chr1	22873813	22874369
chr1	23953843	23954202
chr1	24104490	24104608
chr1	24223264	24223438
chr1	24550944	24551225
chr1	24869836	24870103
chr1	25015552	25016073
chr1	25829330	25830402
chr1	26355759	26355767
chr1	27307619	27308059
chr1	30085281	30085757
chr1	30770534	30770969
chr1	30873388	30874128
chr1	32443891	32444197
chr1	33045966	33046524
chr1	33407391	33407927
chr1	33754121	33754638
chr1	33894119	33894496
chr1	33897319	33897945
chr1	33980362	33980694
chr1	34011397	34012132
chr1	34179480	34180251
chr1	34275680	34276332
chr1	34282287	34282648
chr1	34293217	34293991
chr1	34347469	34347996
chr1	34348525	34348679
chr1	34432442	34433459
chr1	34560779	34561069
chr1	34869305	34869615
chr1	35759080	35759319
chr1	36068007	36068993
chr1	36268640	36268921
chr1	36384256	36384440
chr1	36541816	36542127
chr1	36552503	36553137
chr1	36828283	36828873
chr1	36938853	36939667
chr1	37104864	37105157
chr1	37319301	37319527
chr1	37402145	37402657
chr1	37662295	37662949
chr1	37686940	37687544
chr1	37726580	37726997
chr1	38067479	38067545
chr1	38108667	38108697
chr1	38218062	38218451
chr1	38239399	38239916
chr1	38390330	38391120
chr1	38542892	38543416
chr1	38724646	38725166
chr1	38835857	38836775
chr1	38847813	38848423
chr1	39085368	39086073
chr1	39284688	39285113
chr1	39453913	39454441
chr1	39461960	39462513
chr1	39650100	39651042
chr1	39857486	39857626
chr1	39870068	39870493
chr1	39939212	39939827
chr1	40565455	40565589
chr1	40698009	40698578
chr1	40699070	40699569
chr1	40790391	40791283
chr1	40889481	40890295
chr1	40967802	40968363
chr1	41055423	41055592
chr1	41244295	41244916
chr1	41891861	41892316
chr1	41946192	41946246
chr1	42229530	42230230
chr1	42230423	42231118
chr1	42257880	42258501
chr1	42696230	42696935
chr1	42780396	42780760
chr1	43854725	43855134
chr1	43877249	43877656
chr1	43888172	43888746
chr1	44198688	44199182
chr1	44290715	44291400
chr1	45502949	45503221
chr1	45734935	45735708
chr1	46088973	46089402
chr1	46342346	46342740
chr1	46449836	46450048
chr1	47086551	47086793
chr1	47587720	47588046
chr1	48545554	48546026
chr1	49829674	49830094
chr1	50927331	50928394
chr1	52232069	52233462
chr1	52316988	52317658
chr1	52597896	52598180
chr1	53235957	53236434
chr1	53388743	53389270
chr1	53547183	53547345
chr1	53692640	53692700
chr1	54557122	54557891
chr1	54713464	54713638
chr1	55226065	55226778
chr1	55362786	55363097
chr1	55405916	55406790
chr1	56008378	56008742
chr1	56972964	56973946
chr1	57070295	57070794
chr1	58210814	58210901
chr1	58285088	58285579
chr1	58423344	58424223
chr1	58737010	58737667
chr1	59158605	59158743
chr1	59202504	59202679
chr1	59215572	59215869
chr1	59376232	59376460
chr1	59483007	59483765
chr1	59541145	59541562
chr1	59574992	59575069
chr1	59670041	59671219
chr1	59764323	59764928
chr1	60375516	60375822
chr1	60378080	60378234
chr1	60409526	60410250
chr1	60668367	60668686
chr1	61002083	61002153
chr1	61670644	61671176
chr1	62539802	62539941
chr1	62705584	62706260
chr1	62707418	62708047
chr1	62777254	62778179
chr1	62811292	62811681
chr1	62936162	62936661
chr1	63114223	63114348
chr1	63252344	63253018
chr1	63259623	63260319
chr1	63260496	63261700
chr1	63263638	63264182
chr1	63264323	63264796
chr1	63266741	63267193
chr1	63267846	63268329
chr1	63271010	63271239
chr1	63308930	63309316
chr1	63309532	63309966
chr1	63445724	63446599
chr1	63836004	63836529
chr1	63994786	63995207
chr1	64078687	64079315
chr1	64289244	64289642
chr1	64455731	64455799
chr1	64616356	64617253
chr1	64734973	64736076
chr1	65064315	65064623
chr1	65178356	65179106
chr1	66277497	66277666
chr1	66323553	66323881
chr1	66388525	66388955
chr1	67038339	67039128
chr1	67107730	67108226
chr1	68613162	68613533
chr1	68624842	68625348
chr1	69107706	69108410
chr1	69826844	69827201
chr1	70238200	70238286
chr1	70952783	70952923
chr1	70986501	70986520
chr1	71327775	71327880
chr1	71612189	71612682
chr1	71775673	71776390
chr1	71824825	71824903
chr1	71893352	71893575
chr1	72183003	72183249
chr1	72254558	72255383
chr1	72307370	72308193
chr1	72536489	72537420
chr1	72601747	72602063
chr1	72739357	72739975
chr1	72771882	72772006
chr1	72824187	72825186
chr1	72840942	72841022
chr1	72873420	72874320
chr1	72874568	72874919
chr1	73717327	73717674
chr1	74068562	74069040
chr1	74303586	74304134
chr1	74600928	74601665
chr1	74660045	74660588
chr1	74781961	74782365
chr1	74855282	74856741
chr1	75187043	75187083
chr1	75215657	75216046
chr1	75239478	75239805
chr1	75263748	75264540
chr1	75277385	75277771
chr1	75375336	75375584
chr1	75381558	75382071
chr1	75384659	75385155
chr1	75388441	75389103
chr1	75393344	75393620
chr1	75411885	75412202
chr1	75422783	75423439
chr1	75427427	75428169
chr1	75439241	75439615
chr1	75478558	75479298
chr1	75559419	75560269
chr1	75843463	75843562
chr1	76001287	76001587
chr1	76616273	76616460
chr1	77092097	77092119
chr1	77280620	77280962
chr1	77391574	77391706
chr1	77512399	77512763
chr1	78201156	78201616
chr1	78742332	78743069
chr1	79185225	79185241
chr1	79609564	79609574
chr1	79832788	79833473
chr1	80983808	80984397
chr1	81504707	81504785
chr1	81570707	81571238
chr1	82287225	82288229
chr1	82289958	82290982
chr1	82502101	82502594
chr1	82925022	82925271
chr1	83059049	83059467
chr1	83061025	83061166
chr1	83345522	83345839
chr1	83517176	83517500
chr1	84264371	84264493
chr1	84709855	84710131
chr1	84710298	84710738
chr1	84850695	84850902
chr1	85144080	85144966
chr1	85475823	85476292
chr1	85794038	85794839
chr1	85882909	85883606
chr1	85894261	85895075
chr1	86526439	86527243
chr1	86705939	86705957
chr1	87264165	87265082
chr1	87466921	87467305
chr1	87589298	87589483
chr1	87607438	87607983
chr1	87796277	87796695
chr1	87811750	87811806
chr1	88400398	88400547
chr1	88794613	88795365
chr1	88964488	88965014
chr1	89302578	89303292
chr1	89486244	89486709
chr1	89580326	89581346
chr1	89878363	89878954
chr1	89930600	89931255
chr1	90163210	90163709
chr1	90273085	90273592
chr1	90380756	90380913
chr1	90866953	90867094
chr1	91321673	91322417
chr1	91405818	91406250
chr1	91515077	91515158
chr1	91540167	91541036
chr1	91664770	91664790
chr1	91800432	91801050
chr1	92253140	92253329
chr1	92718855	92718996
chr1	92831967	92832796
chr1	92879132	92879763
chr1	92906863	92907591
chr1	93051318	93051482
chr1	93224059	93224282
chr1	93256240	93256552
chr1	93704279	93704460
chr1	93956593	93957019
chr1	95313538	95314373
chr1	95898570	95898659
chr1	97660684	97661340
chr1	98195106	98195254
chr1	98287481	98288074
chr1	98385058	98385669
chr1	100782269	100782674
chr1	101983746	101984407
chr1	102092328	102092752
chr1	102358208	102358260
chr1	102605328	102605809
chr1	103117430	103117992
chr1	103589632	103590172
chr1	104365688	104365954
chr1	104583346	104583733
chr1	104984682	104984828
chr1	105020542	105021061
chr1	105947090	105947324
chr1	105962949	105963109
chr1	106029655	106030100
chr1	106766107	106766161
chr1	107823500	107824038
chr1	108327720	108327891
chr1	108413582	108413869
chr1	108415495	108416116
chr1	108733268	108733671
chr1	110613005	110613444
chr1	110813287	110813370
chr1	111710125	111710463
chr1	112271101	112271581
chr1	112556407	112557055
chr1	112930472	112931042
chr1	114035818	114036110
chr1	114112724	114113064
chr1	114185231	114185800
chr1	114229857	114230280
chr1	114731672	114732008
chr1	114888083	114888442
chr1	114911135	114911338
chr1	117473422	117474119
chr1	118144152	118144929
chr1	118149510	118150356
chr1	118248089	118248574
chr1	118907704	118907948
chr1	119013632	119013784
chr1	119255397	119255757
chr1	119602655	119602885
chr1	120019571	120019761
chr1	120358321	120358659
chr1	120561726	120562021
chr1	120574745	120575060
chr1	120575792	120576065
chr1	120604269	120605096
chr1	120655075	120655472
chr1	121101326	121101689
chr1	121203085	121203206
chr1	121203258	121203806
chr1	121510469	121511057
chr1	121527357	121528684
chr1	122086423	122086847
chr1	123857108	123857799
chr1	124044663	124045581
chr1	125245871	125246324
chr1	125482758	125482867
chr1	125575439	125575669
chr1	125614146	125614444
chr1	125925554	125925626
chr1	127105978	127106174
chr1	127306590	127306698
chr1	127420721	127421107
chr1	127500655	127501114
chr1	127643553	127644049
chr1	127868721	127869450
chr1	127875091	127875406
chr1	128073134	128073319
chr1	128244778	128245193
chr1	128303764	128304336
chr1	128359015	128359855
chr1	128545603	128545654
chr1	128588876	128589547
chr1	128620797	128621133
chr1	128747360	128748058
chr1	128852775	128853457
chr1	128948198	128948216
chr1	129337005	129337367
chr1	130515347	130515418
chr1	130599907	130600088
chr1	130600580	130601289
chr1	130715739	130716282
chr1	130716593	130717469
chr1	131095764	131096081
chr1	131186212	131186439
chr1	131244470	131245495
chr1	131643416	131644037
chr1	131649271	131649733
chr1	131843675	131844017
chr1	132103886	132104524
chr1	132380665	132381242
chr1	132383909	132384204
chr1	132390760	132391624
chr1	132527969	132528259
chr1	132528660	132529424
chr1	132598429	132598630
chr1	132654170	132654664
chr1	133025610	133026448
chr1	133329257	133329892
chr1	133397641	133398333
chr1	133695860	133696140
chr1	133800555	133801179
chr1	134006757	134007217
chr1	134332701	134333246
chr1	134400066	134400310
chr1	134697561	134697843
chr1	134719403	134720048
chr1	134842334	134843044
chr1	134955400	134956185
chr1	134987321	134988031
chr1	135283349	135284215
chr1	135510032	135510637
chr1	135583639	135584059
chr1	135584366	135585206
chr1	135665689	135665761
chr1	135766147	135766984
chr1	136028803	136029101
chr1	136148144	136148710
chr1	136345509	136346369
chr1	136593858	136593949
chr1	136625051	136625757
chr1	136781564	136782044
chr1	137425784	137426193
chr1	137847356	137847730
chr1	137898525	137899097
chr1	138136292	138136788
chr1	138598141	138598177
chr1	138605348	138605496
chr1	138617621	138618489
chr1	138901526	138902280
chr1	139459188	139459300
chr1	140656332	140656687
chr1	141036472	141036923
chr1	141373513	141374026
chr1	141519521	141519549
chr1	142589545	142590177
chr1	143331948	143332073
chr1	144321005	144321367
chr1	144384174	144384711
chr1	144860413	144860726
chr1	145156284	145156730
chr1	145255179	145255492
chr1	145475656	145476161
chr1	146127704	146128036
chr1	146287578	146287996
chr1	146445912	146446031
chr1	146805800	146806239
chr1	148081787	148082134
chr1	148168625	148168941
chr1	148173854	148174356
chr1	148462413	148462816
chr1	149394077	149394666
chr1	149511887	149512073
chr1	149512177	149512325
chr1	149514290	149514638
chr1	149581527	149582065
chr1	150120024	150120054
chr1	150393034	150393919
chr1	151025160	151025787
chr1	151204533	151204966
chr1	151494857	151495283
chr1	151499781	151500560
chr1	152065773	152065880
chr1	152090021	152090424
chr1	152524022	152524801
chr1	152577941	152578736
chr1	152608461	152608786
chr1	152983366	152983607
chr1	153059549	153059845
chr1	153065809	153065985
chr1	153174970	153175177
chr1	153345713	153346433
chr1	153673919	153674418
chr1	153679251	153679444
chr1	153907661	153908282
chr1	154725482	154726236
chr1	155097909	155098468
chr1	155098908	155099789
chr1	155137551	155137909
chr1	155193160	155193451
chr1	155233874	155234306
chr1	155512020	155512473
chr1	155801771	155801852
chr1	156449595	156449976
chr1	156629778	156630080
chr1	156666314	156666724
chr1	157021138	157021469
chr1	157042064	157042800
chr1	157472391	157473005
chr1	158355469	158356430
chr1	158534562	158534670
chr1	158588408	158588750
chr1	160351221	160351313
chr1	160767396	160767898
chr1	161069970	161070580
chr1	161142441	161143102
chr1	162457518	162457530
chr1	162571142	162571866
chr1	162646220	162646532
chr1	162858764	162859181
chr1	163312123	163312882
chr1	164224165	164225350
chr1	164443081	164443823
chr1	164445031	164445386
chr1	164453117	164453676
chr1	164454863	164455001
chr1	164457081	164458708
chr1	164461488	164462133
chr1	164787790	164788035
chr1	165237036	165237666
chr1	165460875	165461807
chr1	165634116	165634877
chr1	165840579	165841481
chr1	166084505	166084767
chr1	166286395	166287094
chr1	166299898	166300428
chr1	166353269	166353588
chr1	166939952	166940470
chr1	167001549	167002099
chr1	167119345	167119753
chr1	167249273	167249685
chr1	168079300	168079562
chr1	168216238	168216631
chr1	168344616	168344790
chr1	168363166	168363706
chr1	168375777	168376411
chr1	168426749	168427185
chr1	168431722	168432129
chr1	168676457	168677125
chr1	169174746	169175074
chr1	169283608	169283955
chr1	169763346	169763801
chr1	169822261	169822408
chr1	170120641	170121018
chr1	170214734	170215579
chr1	170255251	170255858
chr1	170451834	170452124
chr1	170652429	170652778
chr1	171073541	171073822
chr1	171189621	171190171
chr1	171465243	171465520
chr1	171482674	171483446
chr1	171490414	171491008
chr1	172053646	172054400
chr1	172312298	172312956
chr1	172325843	172326600
chr1	172345705	172345860
chr1	172376231	172377619
chr1	172523402	172524100
chr1	173335855	173336201
chr1	174321411	174321599
chr1	174501609	174503192
chr1	175014358	175014938
chr1	175345034	175345547
chr1	176899418	176899892
chr1	176931575	176931734
chr1	176945430	176945890
chr1	177307542	177308041
chr1	177428283	177428768
chr1	177572945	177573295
chr1	177592520	177592867
chr1	177608545	177608991
chr1	177669842	177669870
chr1	177759364	177759770
chr1	178041867	178042009
chr1	178337148	178337915
chr1	178366554	178366753
chr1	178917263	178918124
chr1	178971941	178972613
chr1	179012209	179012316
chr1	179012533	179012703
chr1	179064746	179065163
chr1	179086261	179086445
chr1	179436619	179437081
chr1	179591749	179591933
chr1	179900762	179901160
chr1	179960521	179961431
chr1	180211135	180211255
chr1	180332012	180333087
chr1	180336504	180336871
chr1	181150892	181151506
chr1	181270066	181270528
chr1	181299301	181300121
chr1	181352325	181353328
chr1	181921671	181922439
chr1	181923323	181923943
chr1	181959734	181959794
chr1	182258103	182258638
chr1	182262601	182263065
chr1	182747770	182748414
chr1	182748834	182749230
chr1	182765942	182766363
chr1	182794182	182794854
chr1	182796846	182797462
chr1	182986621	182987377
chr1	183296859	183297447
chr1	183982123	183982472
chr1	184036859	184037357
chr1	184505841	184505919
chr1	184724559	184725339
chr1	184727004	184728350
chr1	185287026	185287508
chr1	185340658	185340857
chr1	185458102	185458723
chr1	185481873	185482308
chr1	186030870	186030886
chr1	186413317	186413882
chr1	186924038	186924634
chr1	187225609	187226198
chr1	187348094	187348877
chr1	187488140	187488549
chr1	187607020	187607703
chr1	187651511	187652180
chr1	187785868	187785977
chr1	187904355	187904677
chr1	188088257	188088507
chr1	188654452	188654883
chr1	188713863	188714497
chr1	189362419	189362784
chr1	189390512	189390791
chr1	189799002	189799306
chr1	189840507	189841334
chr1	189884631	189885455
chr1	189902566	189902763
chr1	190076447	190076817
chr1	190172744	190173457
chr1	190280131	190280425
chr1	190484483	190484771
chr1	190654214	190654887
chr1	190661282	190661454
chr1	190681696	190682442
chr1	190905307	190905383
chr1	190939867	190940101
chr1	190984709	190985115
chr1	191328094	191328272
chr1	191452661	191452991
chr1	191575580	191576361
chr1	191718691	191719551
chr1	191894165	191894768
chr1	191935723	191936104
chr1	191939468	191939933
chr1	191952836	191952911
chr1	192070384	192070623
chr1	192136404	192137472
chr1	192381071	192381177
chr1	193035296	193036209
chr1	193330087	193330508
chr1	193632701	193632897
chr1	194654959	194655580
chr1	195130931	195131594
chr1	195321365	195321980
chr1	195354696	195355370
chr2	3776524	3776540
chr2	4018434	4018947
chr2	5364168	5364499
chr2	5379037	5379408
chr2	5402162	5402533
chr2	5458244	5458324
chr2	5458608	5459464
chr2	6100088	6100690
chr2	6352662	6353208
chr2	6417484	6417494
chr2	6523904	6524718
chr2	6884085	6884673
chr2	7404401	7404680
chr2	7458028	7458138
chr2	7534624	7534630
chr2	8010844	8011204
chr2	9042387	9042661
chr2	10079398	10080267
chr2	10080641	10081283
chr2	10969041	10969322
chr2	11100080	11100487
chr2	11349899	11350248
chr2	12045818	12046296
chr2	12418774	12419559
chr2	14296061	14296391
chr2	14376460	14376755
chr2	14739647	14739858
chr2	14873816	14874322
chr2	14984043	14984121
chr2	16021971	16022426
chr2	16027829	16028202
chr2	16356678	16357466
chr2	16782305	16782618
chr2	17064878	17065703
chr2	17277416	17277773
chr2	17752205	17752743
chr2	18031369	18031779
chr2	18040825	18041448
chr2	18392079	18393015
chr2	18688698	18689117
chr2	19799187	19799195
chr2	19909559	19910399
chr2	20146704	20146971
chr2	20384587	20385257
chr2	20387350	20387643
chr2	20387693	20387717
chr2	20848903	20849557
chr2	20899824	20900412
chr2	20973272	20973468
chr2	21367310	21368226
chr2	21368442	21369184
chr2	22164708	22165082
chr2	22588663	22589180
chr2	22589248	22590002
chr2	22622205	22622875
chr2	22623945	22624757
chr2	24367416	24367903
chr2	24490305	24490561
chr2	24678814	24679524
chr2	25055587	25056120
chr2	25127984	25128372
chr2	25288452	25288785
chr2	25291995	25292615
chr2	25318567	25319517
chr2	25433058	25433466
chr2	25579389	25580150
chr2	25607983	25608777
chr2	25616188	25616741
chr2	25724912	25725627
chr2	26040002	26040264
chr2	26066575	26066766
chr2	26333231	26333565
chr2	26408501	26409058
chr2	26487629	26487974
chr2	26501479	26502115
chr2	26635464	26636049
chr2	26910069	26910976
chr2	26916078	26916881
chr2	26999403	26999866
chr2	27122762	27122853
chr2	27205622	27206062
chr2	27267113	27267489
chr2	27496144	27496938
chr2	27740102	27740529
chr2	27774347	27774632
chr2	27990573	27990760
chr2	28106536	28106703
chr2	28133558	28133978
chr2	28208049	28208361
chr2	28209589	28210123
chr2	28211193	28212045
chr2	28533277	28533748
chr2	28545292	28545890
chr2	28751383	28751933
chr2	29239137	29239698
chr2	29385365	29385528
chr2	29468576	29468814
chr2	29674070	29674454
chr2	29845896	29846615
chr2	29930463	29930742
chr2	30177774	30178509
chr2	30415746	30416613
chr2	30503623	30504221
chr2	30635847	30635873
chr2	30690347	30690450
chr2	30794346	30795188
chr2	30856471	30856982
chr2	30920252	30920456
chr2	31002674	31003325
chr2	31017704	31018030
chr2	31021171	31021726
chr2	31033036	31033425
chr2	31061028	31061776
chr2	31089621	31089911
chr2	31137093	31137446
chr2	31239330	31239702
chr2	31245750	31246389
chr2	31267642	31268174
chr2	31386123	31386171
chr2	31437962	31438394
chr2	31518500	31519194
chr2	31759852	31760358
chr2	31801439	31801639
chr2	31825441	31825929
chr2	31996125	31996462
chr2	32038739	32038984
chr2	32109569	32110170
chr2	32174308	32174791
chr2	32180252	32180653
chr2	32213734	32214565
chr2	32473438	32473905
chr2	32535399	32536170
chr2	32575397	32576135
chr2	32687803	32688323
chr2	32741174	32741985
chr2	32742344	32742637
chr2	32902156	32902438
chr2	32917109	32917962
chr2	32926795	32926837
chr2	32959417	32959900
chr2	33015009	33015227
chr2	33097320	33097556
chr2	33412161	33412588
chr2	33448998	33449551
chr2	33584992	33585593
chr2	33641886	33642689
chr2	33759444	33759977
chr2	33785470	33786004
chr2	33794408	33794871
chr2	34639015	34639536
chr2	34649501	34650213
chr2	34764668	34764848
chr2	34771713	34772715
chr2	34897326	34897561
chr2	35131949	35132572
chr2	35520566	35521052
chr2	35558115	35558623
chr2	35643844	35644066
chr2	35691091	35691180
chr2	35719810	35720304
chr2	35748787	35748976
chr2	35751663	35752469
chr2	36090690	36091469
chr2	36102389	36103174
chr2	36356025	36356785
chr2	37422491	37423289
chr2	37790333	37790886
chr2	38354807	38355598
chr2	38551883	38552329
chr2	38671963	38672446
chr2	39360606	39361197
chr2	39525961	39526447
chr2	39691772	39692045
chr2	39774941	39775257
chr2	41213590	41214228
chr2	42050838	42051330
chr2	42956133	42956396
chr2	43195696	43195811
chr2	43408611	43408978
chr2	43451067	43451094
chr2	44029935	44030235
chr2	44486023	44486556
chr2	44611455	44612223
chr2	45024248	45024456
chr2	45048665	45048898
chr2	45059039	45059372
chr2	45112883	45113317
chr2	45115600	45116058
chr2	45356060	45356288
chr2	45486831	45486963
chr2	46281821	46282284
chr2	46729854	46730434
chr2	47531359	47531708
chr2	47531971	47532285
chr2	47669525	47670033
chr2	48466611	48466667
chr2	49453233	49453393
chr2	49562576	49563031
chr2	49604087	49604457
chr2	49619147	49619875
chr2	49654559	49654919
chr2	49838037	49838047
chr2	50296276	50296933
chr2	50600427	50600859
chr2	50654876	50655526
chr2	51400866	51401149
chr2	51889751	51890469
chr2	52212492	52213345
chr2	52474670	52475293
chr2	52556775	52556947
chr2	52557433	52557939
chr2	52998548	52998590
chr2	54084801	54085572
chr2	54385086	54385722
chr2	54436371	54437237
chr2	54600049	54600620
chr2	55437014	55437885
chr2	55872950	55873012
chr2	56064486	56064993
chr2	56067761	56068094
chr2	56068357	56069154
chr2	57112422	57112771
chr2	57114041	57114826
chr2	57614062	57615042
chr2	57856803	57857293
chr2	57976486	57976504
chr2	58596775	58597430
chr2	58887633	58887997
chr2	59042516	59043031
chr2	59344769	59345124
chr2	59351561	59352081
chr2	59407534	59408000
chr2	59713095	59713445
chr2	59718954	59719510
chr2	60037404	60037651
chr2	60479985	60480175
chr2	60717315	60717788
chr2	61805851	61806332
chr2	62341756	62341810
chr2	62513502	62513849
chr2	64312978	64313509
chr2	65047116	65047138
chr2	65170855	65171089
chr2	65689930	65690511
chr2	65979524	65980042
chr2	66041310	66042140
chr2	66209441	66209824
chr2	66845181	66845654
chr2	67090305	67090754
chr2	68130316	68131021
chr2	68405021	68405457
chr2	68470899	68471725
chr2	68698283	68698737
chr2	68842788	68842810
chr2	68861185	68862160
chr2	68924476	68924895
chr2	69712254	69712614
chr2	69712982	69713692
chr2	69822723	69823475
chr2	69861743	69862698
chr2	70155743	70155951
chr2	70210938	70211240
chr2	70562957	70563651
chr2	70563851	70564462
chr2	70568436	70568978
chr2	70898449	70899052
chr2	70996332	70996598
chr2	71020869	71021398
chr2	71274827	71275530
chr2	71279366	71279704
chr2	71511955	71512554
chr2	71514762	71515452
chr2	71527190	71527901
chr2	71531717	71532192
chr2	71534292	71534735
chr2	71540544	71541042
chr2	71905287	71905559
chr2	72004957	72005532
chr2	72038880	72039347
chr2	72178399	72178950
chr2	72296053	72296828
chr2	72297948	72298315
chr2	72427924	72428012
chr2	72441235	72441906
chr2	72476525	72477279
chr2	72747000	72747167
chr2	72954627	72954691
chr2	72978384	72979579
chr2	73273691	73274934
chr2	73278626	73279435
chr2	73284520	73284601
chr2	73659761	73660126
chr2	74926309	74926585
chr2	75149770	75150050
chr2	75434683	75435061
chr2	75470359	75470975
chr2	76033355	76033496
chr2	76342144	76342816
chr2	76370207	76370864
chr2	76532533	76533029
chr2	77453268	77453428
chr2	77703106	77703414
chr2	77768423	77768921
chr2	77926381	77926690
chr2	77958646	77959078
chr2	78165434	78165897
chr2	80264262	80264480
chr2	80413236	80413545
chr2	80446087	80446938
chr2	80580685	80581611
chr2	80977494	80977977
chr2	81644646	81645142
chr2	81833021	81833170
chr2	82674841	82675223
chr2	83140307	83140944
chr2	83437052	83437240
chr2	83556459	83557181
chr2	83723950	83725154
chr2	83812295	83813142
chr2	84505220	84505658
chr2	84649684	84649977
chr2	84677626	84678362
chr2	84689934	84690318
chr2	84936632	84937059
chr2	85036824	85037419
chr2	85048180	85048746
chr2	85060901	85061170
chr2	85105601	85105882
chr2	85110532	85110949
chr2	87525906	87526554
chr2	87934227	87934714
chr2	88172925	88173425
chr2	88178721	88179096
chr2	89264591	89265144
chr2	89909599	89909638
chr2	90087449	90087766
chr2	90373212	90373281
chr2	90435599	90435721
chr2	90824626	90825123
chr2	90885662	90886388
chr2	90889358	90890631
chr2	91119109	91119824
chr2	91165388	91165455
chr2	91492369	91492944
chr2	91629880	91630552
chr2	91709952	91710815
chr2	91730448	91730877
chr2	91772243	91772988
chr2	91921289	91922221
chr2	91928413	91929117
chr2	91975317	91975814
chr2	92185281	92186059
chr2	92224100	92224232
chr2	92305342	92305610
chr2	92385404	92386202
chr2	92388892	92389295
chr2	92398447	92398566
chr2	92432689	92433331
chr2	92459076	92459563
chr2	92484650	92485348
chr2	92599270	92600074
chr2	92953425	92953942
chr2	93102142	93102274
chr2	93187375	93188403
chr2	93220044	93220280
chr2	93939927	93940148
chr2	93955771	93956625
chr2	94010118	94011209
chr2	94336406	94336622
chr2	94406471	94407345
chr2	94437557	94438366
chr2	95414440	95414476
chr2	96191398	96191836
chr2	100418280	100418910
chr2	101696585	101697134
chr2	102052876	102052892
chr2	102113390	102113732
chr2	102134988	102135174
chr2	102278430	102278582
chr2	102400312	102401189
chr2	102449710	102450538
chr2	102549795	102550378
chr2	102658628	102659942
chr2	103073019	103073518
chr2	104000688	104000754
chr2	104192443	104192729
chr2	104203148	104203582
chr2	104408975	104409678
chr2	104572543	104573092
chr2	105097273	105097935
chr2	105261494	105262016
chr2	105661066	105661871
chr2	105669874	105670611
chr2	105671564	105672045
chr2	105672210	105672790
chr2	105676724	105677574
chr2	105681260	105681809
chr2	105681982	105682476
chr2	105683835	105684068
chr2	105686585	105687286
chr2	105858643	105859255
chr2	106693362	106694090
chr2	107579965	107579992
chr2	107600691	107601134
chr2	109917559	109918393
chr2	111850862	111851565
chr2	111866015	111866276
chr2	112175386	112175797
chr2	112367467	112368405
chr2	112632569	112633001
chr2	113654875	113655341
chr2	113818229	113818513
chr2	115889518	115889613
chr2	116046895	116047047
chr2	116051033	116051276
chr2	116058567	116058799
chr2	116060275	116060907
chr2	116065580	116065852
chr2	116075525	116076092
chr2	116490002	116490171
chr2	116913906	116914467
chr2	117120860	117121882
chr2	117228398	117228914
chr2	117288495	117288795
chr2	118388767	118389457
chr2	118554425	118555487
chr2	118987014	118987082
chr2	119156043	119156832
chr2	119208700	119209510
chr2	119293490	119294732
chr2	119813081	119813341
chr2	119828552	119828774
chr2	120076121	120076648
chr2	120549184	120549661
chr2	120638497	120638895
chr2	120849717	120850598
chr2	121139315	121139593
chr2	121299389	121299975
chr2	121302050	121302445
chr2	121323194	121323722
chr2	121413708	121414505
chr2	121694694	121695112
chr2	122186189	122186581
chr2	122337343	122337922
chr2	122359469	122359738
chr2	122643383	122643773
chr2	122701973	122702777
chr2	122796006	122796738
chr2	123754515	123754993
chr2	124255324	124255967
chr2	125673177	125673946
chr2	125731592	125732261
chr2	125957110	125957883
chr2	126034440	126034813
chr2	126593754	126594618
chr2	127035072	127035266
chr2	127247268	127247915
chr2	127541042	127541606
chr2	127792025	127792905
chr2	128124535	128125295
chr2	128686690	128687498
chr2	129139757	129140326
chr2	129197845	129198568
chr2	129325190	129325222
chr2	129596557	129597067
chr2	129627500	129628221
chr2	129773295	129773858
chr2	130450063	130450808
chr2	130634720	130635510
chr2	130906190	130907153
chr2	131040860	131041581
chr2	131058649	131058971
chr2	131178984	131180168
chr2	131352196	131353118
chr2	131805943	131806207
chr2	131921035	131921138
chr2	131953025	131953665
chr2	132101371	132101606
chr2	132793924	132794411
chr2	133191951	133192162
chr2	133437276	133437428
chr2	134746888	134747296
chr2	134785821	134786896
chr2	135189452	135189522
chr2	135354586	135354721
chr2	136870061	136870384
chr2	136965884	136966198
chr2	137395046	137395475
chr2	138283545	138283882
chr2	138468264	138468581
chr2	138569968	138570681
chr2	138579012	138579325
chr2	139677184	139678025
chr2	140066397	140067167
chr2	140198691	140199224
chr2	142166371	142166558
chr2	142609069	142609133
chr2	143622365	143622603
chr2	143631296	143631835
chr2	144300943	144301191
chr2	144458873	144459276
chr2	145242147	145242669
chr2	145490407	145490738
chr2	145860463	145861084
chr2	145891622	145891793
chr2	146106321	146106607
chr2	146745278	146745998
chr2	146838359	146838454
chr2	147013455	147013906
chr2	147162284	147162442
chr2	147454577	147455072
chr2	147975399	147975430
chr2	147993005	147993347
chr2	148161101	148161149
chr2	148406228	148406914
chr2	148407211	148407993
chr2	148410617	148411277
chr2	148442437	148442629
chr2	148460326	148460548
chr2	148874800	148875692
chr2	149489593	149490132
chr2	150525403	150526175
chr2	150607928	150608916
chr2	150786449	150787228
chr2	150819879	150820219
chr2	151237153	151237563
chr2	151458734	151459003
chr2	151632058	151632686
chr2	151970536	151971111
chr2	152323863	152324394
chr2	152331840	152332672
chr2	152339739	152340165
chr2	152368567	152368951
chr2	152636639	152637155
chr2	152686261	152687856
chr2	152703529	152704169
chr2	152704687	152704815
chr2	153052349	153053050
chr2	153071686	153072436
chr2	153224829	153225377
chr2	153483497	153483922
chr2	153491687	153492135
chr2	153513039	153513409
chr2	153533234	153533365
chr2	153827610	153828306
chr2	154353825	154354910
chr2	154355497	154355904
chr2	154426652	154427121
chr2	154563453	154563755
chr2	155506359	155506682
chr2	155630803	155631392
chr2	155632862	155633300
chr2	155701441	155701864
chr2	155788127	155788255
chr2	155818412	155819375
chr2	156177746	156177903
chr2	156210597	156210657
chr2	156361822	156363441
chr2	156391945	156393064
chr2	156494971	156495528
chr2	156534471	156535075
chr2	156626058	156626422
chr2	156669423	156669649
chr2	156680985	156681709
chr2	156697449	156697793
chr2	156762498	156762964
chr2	156941445	156941906
chr2	157020803	157021361
chr2	157026861	157027599
chr2	157039957	157040627
chr2	157049684	157050073
chr2	157078023	157079012
chr2	157087373	157087810
chr2	157347302	157347846
chr2	157462419	157462936
chr2	157559186	157560646
chr2	157561065	157562045
chr2	158028403	158029503
chr2	158539524	158540094
chr2	158687809	158688256
chr2	158701478	158701928
chr2	158794750	158795412
chr2	158838956	158839482
chr2	158898459	158898630
chr2	160590399	160590939
chr2	160892616	160892719
chr2	161511590	161512112
chr2	162146429	162146813
chr2	162287414	162287424
chr2	162485692	162485895
chr2	162908267	162908815
chr2	162931229	162932117
chr2	162947821	162948595
chr2	163116731	163116783
chr2	163195593	163195651
chr2	163458757	163459622
chr2	163556314	163556441
chr2	163642782	163643574
chr2	163644430	163645323
chr2	163650772	163651500
chr2	163659652	163659961
chr2	163794796	163795283
chr2	163853670	163854210
chr2	163888999	163889487
chr2	163918462	163919048
chr2	163936567	163936911
chr2	164007080	164007678
chr2	164035201	164035641
chr2	164098478	164098964
chr2	164154160	164154317
chr2	164613341	164613723
chr2	164785800	164786611
chr2	164791727	164792293
chr2	164832652	164833490
chr2	164907057	164907682
chr2	164961851	164962289
chr2	164969175	164969806
chr2	164997600	164998213
chr2	165043118	165043453
chr2	165073857	165074152
chr2	165397390	165397957
chr2	165420082	165420190
chr2	165503803	165504070
chr2	165613898	165614184
chr2	165678866	165679468
chr2	165784634	165785154
chr2	165815098	165815466
chr2	165928566	165929094
chr2	166067241	166067428
chr2	166100383	166100681
chr2	166102160	166102359
chr2	166158761	166159015
chr2	166216215	166216813
chr2	166346444	166347072
chr2	166509220	166509632
chr2	166522326	166522849
chr2	166534624	166535216
chr2	166664254	166665026
chr2	166870238	166871046
chr2	167188126	167188594
chr2	167299018	167299582
chr2	167376204	167376592
chr2	167445828	167446081
chr2	167484648	167484741
chr2	167538744	167539186
chr2	167597393	167598173
chr2	167622302	167622709
chr2	167768143	167768752
chr2	167899909	167900477
chr2	167989011	167989483
chr2	168098837	168099164
chr2	168106736	168107360
chr2	168424294	168424681
chr2	168429248	168430151
chr2	168440907	168441684
chr2	168479495	168480207
chr2	168553483	168554240
chr2	168585175	168585326
chr2	168674760	168675262
chr2	168677827	168678131
chr2	168678393	168679001
chr2	168679166	168679663
chr2	168694198	168695032
chr2	168702208	168702617
chr2	168741718	168741799
chr2	168741862	168741962
chr2	168745220	168745780
chr2	169215380	169216094
chr2	169239587	169239698
chr2	169254753	169255086
chr2	169478000	169478478
chr2	169481859	169482004
chr2	169606980	169607058
chr2	169723625	169724172
chr2	169743704	169743958
chr2	169776614	169776814
chr2	169944647	169945137
chr2	169961504	169962060
chr2	170405891	170406954
chr2	170662194	170662789
chr2	170735671	170735888
chr2	170811985	170812100
chr2	170848864	170848989
chr2	171453449	171453707
chr2	172041809	172042775
chr2	172607441	172607827
chr2	172687827	172688435
chr2	172856137	172856483
chr2	172955017	172955237
chr2	172979772	172980100
chr2	173087266	173087728
chr2	173232227	173232761
chr2	173272349	173272972
chr2	173300970	173301661
chr2	173507080	173507158
chr2	173535502	173536176
chr2	173586106	173586850
chr2	173769793	173769919
chr2	173770187	173770239
chr2	173770305	173770660
chr2	173779751	173779829
chr2	174283207	174287321
chr2	174294260	174294882
chr2	174295026	174296821
chr2	174296953	174297622
chr2	174297978	174301062
chr2	174326571	174328043
chr2	174328269	174329375
chr2	174330064	174330665
chr2	174415719	174416446
chr2	174602768	174603228
chr2	176687399	176687509
chr2	177464792	177465246
chr2	177498261	177498716
chr2	178513634	178514034
chr2	178878301	178879076
chr2	178987731	178988291
chr2	179093621	179094153
chr2	179238400	179238604
chr2	179265543	179265719
chr2	179299941	179300558
chr2	179510330	179510806
chr2	179518659	179518899
chr2	179531541	179531995
chr2	179754673	179755116
chr2	179974573	179975087
chr2	180048247	180048617
chr2	180083130	180083496
chr2	180184034	180184658
chr2	180353450	180353850
chr2	180659310	180660022
chr2	180861476	180862134
chr2	180892950	180894303
chr2	181092138	181092450
chr2	181134759	181135532
chr2	181147613	181148321
chr2	181152844	181153127
chr2	181187156	181188099
chr2	181581372	181582059
chr2	181697007	181697468
chr3	4312029	4312055
chr3	4722557	4722783
chr3	5860292	5860824
chr3	6297631	6298115
chr3	6307035	6307610
chr3	8895299	8895523
chr3	8994306	8994767
chr3	9078145	9078167
chr3	9137140	9137443
chr3	9203700	9204178
chr3	9334660	9335196
chr3	9363003	9363027
chr3	9387103	9387433
chr3	9451517	9451980
chr3	9519904	9520747
chr3	9588681	9588873
chr3	9832955	9833810
chr3	9959676	9960660
chr3	9968344	9969133
chr3	10087814	10088577
chr3	10876268	10876909
chr3	11124911	11125776
chr3	11141492	11142306
chr3	13471411	13471888
chr3	14241610	14242421
chr3	14484655	14484683
chr3	16994501	16995107
chr3	17790419	17790712
chr3	17794288	17795035
chr3	18053977	18054727
chr3	18290618	18291215
chr3	18852652	18853269
chr3	19627851	19628441
chr3	19693652	19694426
chr3	19768688	19768909
chr3	19894855	19895611
chr3	20689058	20689733
chr3	20694808	20695319
chr3	21191921	21192421
chr3	21324168	21324395
chr3	22132754	22132762
chr3	22263937	22264388
chr3	22730679	22730848
chr3	23272556	23273188
chr3	23737896	23737918
chr3	24968138	24968760
chr3	25250028	25250426
chr3	26153172	26154152
chr3	26331038	26331925
chr3	26333387	26333819
chr3	26767948	26768264
chr3	26858238	26858839
chr3	27021339	27022022
chr3	27483696	27484435
chr3	27637964	27638423
chr3	27698820	27698891
chr3	27709802	27710312
chr3	28513777	28514106
chr3	28531163	28531647
chr3	30080516	30080715
chr3	30322451	30322762
chr3	30602009	30602945
chr3	30743188	30743468
chr3	30793712	30794243
chr3	30839104	30839204
chr3	31166205	31166530
chr3	31188070	31188332
chr3	31229910	31230364
chr3	31350648	31351110
chr3	31447905	31448399
chr3	31652995	31653145
chr3	32159226	32159694
chr3	32225629	32225641
chr3	33481544	33481651
chr3	34377599	34377730
chr3	34605307	34605586
chr3	34643960	34644163
chr3	34650913	34651693
chr3	34661542	34662299
chr3	34662718	34663458
chr3	34852365	34852433
chr3	35560476	35560741
chr3	37569652	37570256
chr3	37656059	37656745
chr3	37723667	37724155
chr3	38125061	38125618
chr3	38216970	38217089
chr3	38230247	38230543
chr3	38468432	38468624
chr3	39189471	39189710
chr3	39602397	39602461
chr3	39821744	39822172
chr3	39919902	39919968
chr3	40683234	40683525
chr3	40745168	40745986
chr3	41198269	41198324
chr3	41221276	41221564
chr3	41583017	41583114
chr3	42186401	42186453
chr3	43859916	43860339
chr3	45348189	45348431
chr3	45379294	45381991
chr3	46101278	46101801
chr3	48569822	48569887
chr3	48608475	48609254
chr3	49522994	49523176
chr3	49756154	49757112
chr3	49822819	49823159
chr3	50897652	50898236
chr3	50914830	50915373
chr3	50963295	50963780
chr3	50987597	50988006
chr3	51001742	51002122
chr3	51241137	51241588
chr3	51378149	51378739
chr3	51505505	51505734
chr3	51549121	51549482
chr3	51603854	51604148
chr3	51636595	51637154
chr3	51664870	51665233
chr3	51824409	51824917
chr3	51927879	51928409
chr3	51931169	51931508
chr3	51998528	51999039
chr3	52103527	52104152
chr3	52600522	52601422
chr3	53016769	53017337
chr3	53042976	53043546
chr3	53045089	53045154
chr3	53063584	53063998
chr3	53135718	53136082
chr3	53333988	53334451
chr3	53368397	53369045
chr3	53450796	53451162
chr3	53848227	53848671
chr3	54424254	54424363
chr3	54632958	54633783
chr3	55058944	55059377
chr3	55466058	55466184
chr3	55542932	55543314
chr3	55584300	55584575
chr3	55585033	55585201
chr3	55782431	55784023
chr3	55787795	55788260
chr3	55922255	55922485
chr3	56183280	56183962
chr3	56369126	56369199
chr3	57558278	57558404
chr3	57700363	57700817
chr3	58207854	58207923
chr3	58525177	58526103
chr3	58665615	58666168
chr3	58810434	58810918
chr3	58987138	58987515
chr3	59128700	59128976
chr3	59285995	59286541
chr3	59565290	59565320
chr3	59570013	59570385
chr3	60493501	60493595
chr3	60494692	60495073
chr3	60575701	60575929
chr3	61274179	61274709
chr3	61364859	61365973
chr3	61909051	61909349
chr3	62203219	62203423
chr3	63774025	63774314
chr3	63963797	63964688
chr3	65196605	65197037
chr3	65392085	65393035
chr3	65528127	65528924
chr3	65957771	65958641
chr3	66071404	66071741
chr3	66232272	66233074
chr3	66529920	66529952
chr3	66650368	66650906
chr3	66746275	66747549
chr3	67101469	67101597
chr3	67103534	67103736
chr3	67892890	67893247
chr3	68494516	68495345
chr3	68525002	68525431
chr3	68572784	68573022
chr3	68573606	68573897
chr3	68606813	68607003
chr3	68608707	68609425
chr3	68681849	68681874
chr3	69186687	69187176
chr3	69289906	69290168
chr3	69317211	69318160
chr3	69393904	69394086
chr3	69721872	69722847
chr3	69871094	69871638
chr3	70003347	70003756
chr3	70574470	70574753
chr3	70718720	70719067
chr3	73049159	73049396
chr3	73379468	73380055
chr3	73738100	73738427
chr3	74217090	74217635
chr3	74839166	74839708
chr3	75372306	75372784
chr3	75929931	75930165
chr3	76555681	76556239
chr3	77812081	77812373
chr3	78158720	78158780
chr3	78488058	78488473
chr3	78776315	78777243
chr3	78966756	78967125
chr3	79023468	79023829
chr3	79066505	79066804
chr3	79143243	79143795
chr3	79770501	79770868
chr3	79820962	79821739
chr3	80800473	80801441
chr3	80802421	80803006
chr3	82108770	82109324
chr3	82144903	82145679
chr3	82876232	82876814
chr3	83152935	83152979
chr3	83270316	83271105
chr3	83686564	83687155
chr3	84190619	84191258
chr3	84334811	84335164
chr3	84364884	84365263
chr3	84603307	84603432
chr3	84745926	84746204
chr3	84952030	84952158
chr3	84952336	84952612
chr3	84977218	84977604
chr3	85043677	85043824
chr3	85186649	85187141
chr3	85421472	85421687
chr3	85514435	85515155
chr3	85623690	85624106
chr3	85664564	85665061
chr3	85776910	85777493
chr3	85963813	85964363
chr3	86044197	86044619
chr3	86103762	86104054
chr3	86547193	86547996
chr3	86787044	86787463
chr3	86831715	86832108
chr3	86919533	86920389
chr3	87084605	87085163
chr3	87213839	87214674
chr3	87222436	87222676
chr3	87617492	87618188
chr3	87749908	87750386
chr3	87762440	87762564
chr3	87778375	87778995
chr3	87919193	87919970
chr3	87971251	87972008
chr3	88214879	88215837
chr3	88241040	88241664
chr3	88436557	88437133
chr3	88536129	88536664
chr3	88620712	88621294
chr3	88621883	88622874
chr3	88631918	88632183
chr3	88668572	88668886
chr3	88772218	88772755
chr3	89053279	89053388
chr3	89069071	89069243
chr3	89090373	89091943
chr3	89169304	89169699
chr3	89323557	89323771
chr3	89390837	89391094
chr3	89527055	89527071
chr3	89764133	89764868
chr3	90051564	90052069
chr3	90275428	90275678
chr3	90277785	90278485
chr3	90432876	90433511
chr3	90455991	90456199
chr3	90508607	90509386
chr3	90587734	90587798
chr3	91096008	91096329
chr3	91099803	91100270
chr3	92275476	92275588
chr3	92406320	92406332
chr3	93717487	93717783
chr3	93861901	93861997
chr3	93922277	93922961
chr3	94389507	94389703
chr3	94490439	94490830
chr3	95172290	95172894
chr3	95173166	95173802
chr3	95282303	95283061
chr3	95427500	95428374
chr3	95701870	95702488
chr3	95739951	95740281
chr3	95999915	96000384
chr3	96029687	96030026
chr3	96183185	96183407
chr3	96193149	96193403
chr3	96196776	96197415
chr3	96220185	96221253
chr3	96239908	96240904
chr3	96245081	96245763
chr3	96268500	96269214
chr3	96269387	96270310
chr3	96457632	96457851
chr3	96492878	96493524
chr3	96569529	96570167
chr3	96593473	96594282
chr3	96597382	96598889
chr3	96684717	96685279
chr3	96983049	96983099
chr3	97003182	97003598
chr3	97234448	97235155
chr3	97766770	97768385
chr3	97942213	97942369
chr3	98381922	98383042
chr3	98427167	98427643
chr3	99257714	99258553
chr3	100223067	100223312
chr3	100495408	100495788
chr3	101077076	101077420
chr3	101298872	101299164
chr3	101377623	101378254
chr3	101387607	101387989
chr3	101405702	101405941
chr3	101551477	101551856
chr3	101604210	101605195
chr3	101887764	101888028
chr3	102018587	102018650
chr3	103109251	103109497
chr3	103146482	103146965
chr3	103365847	103365875
chr3	104219735	104220602
chr3	104449230	104449603
chr3	104757666	104757738
chr3	104789760	104790238
chr3	104955920	104956015
chr3	105041093	105041275
chr3	105337543	105337820
chr3	105452146	105452601
chr3	105505686	105506010
chr3	105546558	105547091
chr3	105716425	105717142
chr3	105800626	105801449
chr3	107036587	107037467
chr3	107113779	107113969
chr3	107331926	107332905
chr3	107458087	107458767
chr3	107459726	107460463
chr3	107500475	107500709
chr3	108134722	108134995
chr3	108203448	108204024
chr3	108241816	108242134
chr3	108283838	108284653
chr3	108406533	108407150
chr3	108492873	108493320
chr3	108554159	108555097
chr3	108910917	108911798
chr3	108939925	108941415
chr3	110142981	110144011
chr3	110249525	110250419
chr3	111602935	111603222
chr3	112192135	112192902
chr3	113630218	113630960
chr3	114864139	114864754
chr3	114907179	114907217
chr3	115693426	115693832
chr3	115785990	115786094
chr3	115872581	115872989
chr3	116027069	116027529
chr3	116105232	116105554
chr3	116444424	116444819
chr3	116817662	116818062
chr3	116862272	116862287
chr3	116896446	116897240
chr3	117029870	117030218
chr3	117271284	117271324
chr3	117574977	117575763
chr3	117851878	117851981
chr3	118216954	118217040
chr3	118425032	118425104
chr3	118434863	118435420
chr3	119387327	119388097
chr3	120740913	120741676
chr3	120886340	120886947
chr3	120897176	120897544
chr3	120946944	120947207
chr3	121262820	121263565
chr3	121290715	121291115
chr3	121380424	121380704
chr3	121426137	121427058
chr3	121435519	121435993
chr3	121485536	121485715
chr3	121579195	121579262
chr3	121840922	121840931
chr3	122029415	122029481
chr3	122074202	122074719
chr3	122293227	122293817
chr3	122398745	122398926
chr3	122807106	122807447
chr3	123298459	123298766
chr3	123507710	123508679
chr3	123604782	123604854
chr3	123973958	123974528
chr3	124931026	124931524
chr3	125404084	125404582
chr3	125418029	125418111
chr3	125937441	125938226
chr3	125965656	125966019
chr3	126422808	126422888
chr3	126997500	126998138
chr3	127035446	127036031
chr3	127106064	127106169
chr3	127114654	127115078
chr3	127160576	127160733
chr3	127161467	127162354
chr3	127225444	127226297
chr3	128002881	128003411
chr3	128138195	128138567
chr3	129025053	129025529
chr3	129390506	129390512
chr3	129524250	129524695
chr3	130180978	130181854
chr3	130337930	130338196
chr3	130508763	130509185
chr3	130575206	130575819
chr3	130631227	130631860
chr3	130741995	130742343
chr3	130774223	130774624
chr3	130935690	130936171
chr3	130963599	130964031
chr3	131074162	131074266
chr3	131157656	131157873
chr3	131277440	131278305
chr3	131286326	131286967
chr3	131291747	131292128
chr3	132176303	132176559
chr3	132358008	132358239
chr3	132412286	132412862
chr3	132766065	132766299
chr3	133130386	133130715
chr3	133309904	133311214
chr3	133339110	133339498
chr3	134189940	134190333
chr3	134239769	134240708
chr3	134881925	134882435
chr3	135630425	135631191
chr3	135934737	135934757
chr3	136383443	136384114
chr3	136669874	136670748
chr3	136777929	136778130
chr3	137150469	137150921
chr3	137336091	137336126
chr3	137668791	137668985
chr3	137918102	137918855
chr3	138143572	138144467
chr3	138433804	138434243
chr3	138460245	138460586
chr3	138599806	138600164
chr3	138686792	138687065
chr3	138741885	138742897
chr3	138753285	138753703
chr3	138830310	138830671
chr3	138859369	138859460
chr3	138876722	138877450
chr3	139012471	139012699
chr3	139564666	139565161
chr3	140121183	140121515
chr3	140771758	140772096
chr3	140773509	140773896
chr3	142975969	142976005
chr3	143761439	143761485
chr3	144117371	144117667
chr3	144310541	144310670
chr3	144327757	144327921
chr3	144367128	144367467
chr3	144438372	144439052
chr3	145292432	145292882
chr3	146016784	146017646
chr3	146019383	146020059
chr3	146219883	146220253
chr3	146319313	146319811
chr3	146628930	146629064
chr3	146681799	146681922
chr3	146682413	146682599
chr3	146838911	146839430
chr3	147063732	147064085
chr3	148347251	148347391
chr3	148559164	148559318
chr3	148914998	148915090
chr3	148922775	148923091
chr3	148952290	148952868
chr3	149069217	149069340
chr3	149644738	149644750
chr3	149705364	149706304
chr3	150085783	150086242
chr3	150481065	150481107
chr3	151233957	151234635
chr3	151529701	151529820
chr3	151762667	151762892
chr3	151959819	151960426
chr3	151960894	151960989
chr3	152092315	152093101
chr3	152485954	152486928
chr3	152508617	152508999
chr3	152562987	152563530
chr3	152744998	152745126
chr3	152745682	152745905
chr3	152865913	152866647
chr3	153236160	153236404
chr3	153238315	153238651
chr3	153458273	153458699
chr3	153659704	153660260
chr3	153682221	153682956
chr3	153935906	153936401
chr3	154258852	154259128
chr3	154477531	154477596
chr3	154646900	154647802
chr3	155309719	155310278
chr3	156311988	156312442
chr3	156561852	156562702
chr3	157911660	157911850
chr3	157947441	157948268
chr3	158561194	158561839
chr3	158671338	158671370
chr3	158736828	158737600
chr3	158880305	158880942
chr4	3114861	3115285
chr4	3457349	3458043
chr4	3937800	3938627
chr4	4120077	4120403
chr4	4122601	4123030
chr4	4220436	4220448
chr4	4662747	4663358
chr4	4792560	4793338
chr4	4890076	4890470
chr4	5724142	5724849
chr4	5879771	5880241
chr4	6361004	6361394
chr4	6418229	6418649
chr4	6718053	6718460
chr4	7133615	7134009
chr4	7355197	7355653
chr4	8397884	8398775
chr4	8535494	8535999
chr4	8750560	8751345
chr4	8751763	8752420
chr4	8823305	8823601
chr4	8865676	8865866
chr4	8866013	8866487
chr4	9019140	9019291
chr4	9086605	9086751
chr4	9106967	9107654
chr4	9297634	9297900
chr4	9337443	9338103
chr4	9375095	9375188
chr4	9519588	9519941
chr4	9560933	9561573
chr4	9620676	9620762
chr4	9657481	9657654
chr4	9723666	9723999
chr4	10314016	10314090
chr4	10354204	10354534
chr4	10492266	10492617
chr4	10586660	10586771
chr4	10693962	10694041
chr4	10734528	10735015
chr4	11288312	11288386
chr4	11300366	11300430
chr4	11399962	11400097
chr4	11400206	11400728
chr4	11521015	11521248
chr4	11966491	11967118
chr4	12125055	12125549
chr4	12126227	12126795
chr4	12402427	12403130
chr4	12579677	12579745
chr4	13124703	13125102
chr4	13248547	13248943
chr4	13324877	13325111
[truncated: 8,811 more rows]
