# Supplementary material for: Distal regulatory elements identified by methylation and hydroxymethylation haplotype blocks from mouse brain
Source: Epigenetics Chromatin. 2018 Dec 29;11:75. doi: 10.1186/s13072-018-0248-3 (PMC6311040; doi:10.1186/s13072-018-0248-3)
Supplement: Supplementary file 4 — Additional file 4: Table S4. The classifications of MHBs. [file 13072_2018_248_MOESM4_ESM.xlsx]

## Sheet: Sheet1
Table S4: The classfications of MHBs
chrom	start	end	type
chr1	3490428	3490448	tissue-specific
chr1	12368200	12368212	tissue-specific
chr1	12588929	12589071	tissue-specific
chr1	13157865	13157889	tissue-specific
chr1	14305203	14305292	tissue-specific
chr1	16745065	16745424	tissue-specific
chr1	20914659	20914745	tissue-specific
chr1	22312272	22312284	tissue-specific
chr1	30085281	30085757	tissue-specific
chr1	33897319	33897945	tissue-specific
chr1	33980362	33980694	tissue-specific
chr1	34560779	34561069	tissue-specific
chr1	36828283	36828873	tissue-specific
chr1	37402145	37402657	tissue-specific
chr1	37662295	37662949	tissue-specific
chr1	38108667	38108697	tissue-specific
chr1	38542892	38543416	tissue-specific
chr1	39857486	39857626	tissue-specific
chr1	40967802	40968363	tissue-specific
chr1	41891861	41892316	tissue-specific
chr1	46088973	46089402	tissue-specific
chr1	46449836	46450048	tissue-specific
chr1	59215572	59215869	tissue-specific
chr1	59541145	59541562	tissue-specific
chr1	61670644	61671176	tissue-specific
chr1	63114223	63114348	tissue-specific
chr1	71893352	71893575	tissue-specific
chr1	73717327	73717674	tissue-specific
chr1	74781961	74782365	tissue-specific
chr1	76616273	76616460	tissue-specific
chr1	81504707	81504785	tissue-specific
chr1	82925022	82925271	tissue-specific
chr1	83061025	83061166	tissue-specific
chr1	86705939	86705957	tissue-specific
chr1	88964488	88965014	tissue-specific
chr1	89878363	89878954	tissue-specific
chr1	90163210	90163709	tissue-specific
chr1	90866953	90867094	tissue-specific
chr1	93704279	93704460	tissue-specific
chr1	95898570	95898659	tissue-specific
chr1	100782269	100782674	tissue-specific
chr1	102358208	102358260	tissue-specific
chr1	104365688	104365954	tissue-specific
chr1	104583346	104583733	tissue-specific
chr1	105947090	105947324	tissue-specific
chr1	106029655	106030100	tissue-specific
chr1	107823500	107824038	tissue-specific
chr1	114888083	114888442	tissue-specific
chr1	119255397	119255757	tissue-specific
chr1	120575792	120576065	tissue-specific
chr1	125482758	125482867	tissue-specific
chr1	125575439	125575669	tissue-specific
chr1	125614146	125614444	tissue-specific
chr1	127105978	127106174	tissue-specific
chr1	127306590	127306698	tissue-specific
chr1	127420721	127421107	tissue-specific
chr1	128545603	128545654	tissue-specific
chr1	128620797	128621133	tissue-specific
chr1	131643416	131644037	tissue-specific
chr1	131649271	131649733	tissue-specific
chr1	131843675	131844017	tissue-specific
chr1	132598429	132598630	tissue-specific
chr1	134842334	134843044	tissue-specific
chr1	135665689	135665761	tissue-specific
chr1	136148144	136148710	tissue-specific
chr1	148168625	148168941	tissue-specific
chr1	152065773	152065880	tissue-specific
chr1	152090021	152090424	tissue-specific
chr1	155512020	155512473	tissue-specific
chr1	156449595	156449976	tissue-specific
chr1	162858764	162859181	tissue-specific
chr1	164445031	164445386	tissue-specific
chr1	166084505	166084767	tissue-specific
chr1	166353269	166353588	tissue-specific
chr1	169174746	169175074	tissue-specific
chr1	169763346	169763801	tissue-specific
chr1	169822261	169822408	tissue-specific
chr1	170120641	170121018	tissue-specific
chr1	172345705	172345860	tissue-specific
chr1	176931575	176931734	tissue-specific
chr1	177608545	177608991	tissue-specific
chr1	179012533	179012703	tissue-specific
chr1	179064746	179065163	tissue-specific
chr1	179086261	179086445	tissue-specific
chr1	180211135	180211255	tissue-specific
chr1	182765942	182766363	tissue-specific
chr1	182794182	182794854	tissue-specific
chr1	186030870	186030886	tissue-specific
chr1	187785868	187785977	tissue-specific
chr1	189902566	189902763	tissue-specific
chr1	190939867	190940101	tissue-specific
chr1	191935723	191936104	tissue-specific
chr1	191939468	191939933	tissue-specific
chr1	192381071	192381177	tissue-specific
chr2	5458244	5458324	tissue-specific
chr2	5458608	5459464	tissue-specific
chr2	6417484	6417494	tissue-specific
chr2	11349899	11350248	tissue-specific
chr2	16021971	16022426	tissue-specific
chr2	19799187	19799195	tissue-specific
chr2	27205622	27206062	tissue-specific
chr2	27990573	27990760	tissue-specific
chr2	28133558	28133978	tissue-specific
chr2	30856471	30856982	tissue-specific
chr2	31017704	31018030	tissue-specific
chr2	32926795	32926837	tissue-specific
chr2	33015009	33015227	tissue-specific
chr2	33097320	33097556	tissue-specific
chr2	34764668	34764848	tissue-specific
chr2	35691091	35691180	tissue-specific
chr2	35719810	35720304	tissue-specific
chr2	37790333	37790886	tissue-specific
chr2	42050838	42051330	tissue-specific
chr2	43451067	43451094	tissue-specific
chr2	45048665	45048898	tissue-specific
chr2	47531359	47531708	tissue-specific
chr2	52212492	52213345	tissue-specific
chr2	58887633	58887997	tissue-specific
chr2	70155743	70155951	tissue-specific
chr2	71905287	71905559	tissue-specific
chr2	72296053	72296828	tissue-specific
chr2	72427924	72428012	tissue-specific
chr2	72747000	72747167	tissue-specific
chr2	81833021	81833170	tissue-specific
chr2	83437052	83437240	tissue-specific
chr2	90435599	90435721	tissue-specific
chr2	91119109	91119824	tissue-specific
chr2	91492369	91492944	tissue-specific
chr2	92224100	92224232	tissue-specific
chr2	92398447	92398566	tissue-specific
chr2	93220044	93220280	tissue-specific
chr2	94336406	94336622	tissue-specific
chr2	102113390	102113732	tissue-specific
chr2	102278430	102278582	tissue-specific
chr2	104192443	104192729	tissue-specific
chr2	119813081	119813341	tissue-specific
chr2	119828552	119828774	tissue-specific
chr2	121694694	121695112	tissue-specific
chr2	122359469	122359738	tissue-specific
chr2	131805943	131806207	tissue-specific
chr2	142609069	142609133	tissue-specific
chr2	145490407	145490738	tissue-specific
chr2	147993005	147993347	tissue-specific
chr2	148460326	148460548	tissue-specific
chr2	150819879	150820219	tissue-specific
chr2	152339739	152340165	tissue-specific
chr2	152704687	152704815	tissue-specific
chr2	153491687	153492135	tissue-specific
chr2	156626058	156626422	tissue-specific
chr2	156697449	156697793	tissue-specific
chr2	157039957	157040627	tissue-specific
chr2	158701478	158701928	tissue-specific
chr2	158838956	158839482	tissue-specific
chr2	160892616	160892719	tissue-specific
chr2	163936567	163936911	tissue-specific
chr2	164154160	164154317	tissue-specific
chr2	164613341	164613723	tissue-specific
chr2	165613898	165614184	tissue-specific
chr2	166100383	166100681	tissue-specific
chr2	166216215	166216813	tissue-specific
chr2	167484648	167484741	tissue-specific
chr2	169743704	169743958	tissue-specific
chr2	170662194	170662789	tissue-specific
chr2	170735671	170735888	tissue-specific
chr2	171453449	171453707	tissue-specific
chr2	172687827	172688435	tissue-specific
chr2	172856137	172856483	tissue-specific
chr2	172955017	172955237	tissue-specific
chr2	173272349	173272972	tissue-specific
chr2	178878301	178879076	tissue-specific
chr2	179265543	179265719	tissue-specific
chr2	179754673	179755116	tissue-specific
chr2	180083130	180083496	tissue-specific
chr2	181152844	181153127	tissue-specific
chr2	181697007	181697468	tissue-specific
chr3	9363003	9363027	tissue-specific
chr3	9968344	9969133	tissue-specific
chr3	21324168	21324395	tissue-specific
chr3	22132754	22132762	tissue-specific
chr3	26767948	26768264	tissue-specific
chr3	27637964	27638423	tissue-specific
chr3	27698820	27698891	tissue-specific
chr3	28513777	28514106	tissue-specific
chr3	30080516	30080715	tissue-specific
chr3	30322451	30322762	tissue-specific
chr3	31188070	31188332	tissue-specific
chr3	31229910	31230364	tissue-specific
chr3	40683234	40683525	tissue-specific
chr3	41583017	41583114	tissue-specific
chr3	50897652	50898236	tissue-specific
chr3	51549121	51549482	tissue-specific
chr3	51931169	51931508	tissue-specific
chr3	54424254	54424363	tissue-specific
chr3	55058944	55059377	tissue-specific
chr3	55466058	55466184	tissue-specific
chr3	55585033	55585201	tissue-specific
chr3	59565290	59565320	tissue-specific
chr3	60575701	60575929	tissue-specific
chr3	66071404	66071741	tissue-specific
chr3	66529920	66529952	tissue-specific
chr3	68573606	68573897	tissue-specific
chr3	69393904	69394086	tissue-specific
chr3	79143243	79143795	tissue-specific
chr3	83686564	83687155	tissue-specific
chr3	84603307	84603432	tissue-specific
chr3	84977218	84977604	tissue-specific
chr3	86103762	86104054	tissue-specific
chr3	88668572	88668886	tissue-specific
chr3	90587734	90587798	tissue-specific
chr3	94389507	94389703	tissue-specific
chr3	94490439	94490830	tissue-specific
chr3	95999915	96000384	tissue-specific
chr3	96684717	96685279	tissue-specific
chr3	101298872	101299164	tissue-specific
chr3	101887764	101888028	tissue-specific
chr3	103365847	103365875	tissue-specific
chr3	104757666	104757738	tissue-specific
chr3	104955920	104956015	tissue-specific
chr3	105041093	105041275	tissue-specific
chr3	107500475	107500709	tissue-specific
chr3	108554159	108555097	tissue-specific
chr3	116105232	116105554	tissue-specific
chr3	116444424	116444819	tissue-specific
chr3	116817662	116818062	tissue-specific
chr3	116862272	116862287	tissue-specific
chr3	117271284	117271324	tissue-specific
chr3	120946944	120947207	tissue-specific
chr3	121485536	121485715	tissue-specific
chr3	125418029	125418111	tissue-specific
chr3	131074162	131074266	tissue-specific
chr3	131286326	131286967	tissue-specific
chr3	132358008	132358239	tissue-specific
chr3	134189940	134190333	tissue-specific
chr3	135934737	135934757	tissue-specific
chr3	136777929	136778130	tissue-specific
chr3	138830310	138830671	tissue-specific
chr3	138859369	138859460	tissue-specific
chr3	140771758	140772096	tissue-specific
chr3	143761439	143761485	tissue-specific
chr3	144327757	144327921	tissue-specific
chr3	144438372	144439052	tissue-specific
chr3	146628930	146629064	tissue-specific
chr3	147063732	147064085	tissue-specific
chr3	149644738	149644750	tissue-specific
chr3	150085783	150086242	tissue-specific
chr3	151529701	151529820	tissue-specific
chr3	151960894	151960989	tissue-specific
chr3	152865913	152866647	tissue-specific
chr3	153236160	153236404	tissue-specific
chr3	153682221	153682956	tissue-specific
chr3	154477531	154477596	tissue-specific
chr4	8751763	8752420	tissue-specific
chr4	8823305	8823601	tissue-specific
chr4	8865676	8865866	tissue-specific
chr4	9375095	9375188	tissue-specific
chr4	10693962	10694041	tissue-specific
chr4	12579677	12579745	tissue-specific
chr4	13431463	13432110	tissue-specific
chr4	22188007	22188359	tissue-specific
chr4	31776160	31776257	tissue-specific
chr4	34349083	34349579	tissue-specific
chr4	42806150	42806222	tissue-specific
chr4	44935896	44935994	tissue-specific
chr4	45514548	45514833	tissue-specific
chr4	46586065	46586151	tissue-specific
chr4	46665394	46665627	tissue-specific
chr4	46690317	46690684	tissue-specific
chr4	46897696	46898096	tissue-specific
chr4	46900161	46900524	tissue-specific
chr4	47518301	47518724	tissue-specific
chr4	48625423	48626100	tissue-specific
chr4	48639612	48639795	tissue-specific
chr4	54030282	54030512	tissue-specific
chr4	62619449	62619782	tissue-specific
chr4	81253809	81253912	tissue-specific
chr4	81705544	81705839	tissue-specific
chr4	82532604	82532650	tissue-specific
chr4	83233025	83233745	tissue-specific
chr4	83643084	83643509	tissue-specific
chr4	83956691	83956768	tissue-specific
chr4	88797926	88798377	tissue-specific
chr4	97618735	97619173	tissue-specific
chr4	97783047	97783693	tissue-specific
chr4	98280147	98280279	tissue-specific
chr4	100312702	100312903	tissue-specific
chr4	101107185	101107492	tissue-specific
chr4	101870593	101870972	tissue-specific
chr4	105063767	105064115	tissue-specific
chr4	110290113	110290514	tissue-specific
chr4	117501566	117501660	tissue-specific
chr4	118150008	118150321	tissue-specific
chr4	118509945	118510064	tissue-specific
chr4	121255238	121255603	tissue-specific
chr4	121923921	121924250	tissue-specific
chr4	123294942	123295351	tissue-specific
chr4	124210226	124210564	tissue-specific
chr4	124677968	124678100	tissue-specific
chr4	124798107	124798616	tissue-specific
chr4	126744799	126745449	tissue-specific
chr4	126748461	126748678	tissue-specific
chr4	126749750	126750848	tissue-specific
chr4	127194912	127195363	tissue-specific
chr4	128670490	128670944	tissue-specific
chr4	128723469	128724252	tissue-specific
chr4	129017221	129017360	tissue-specific
chr4	129112665	129112856	tissue-specific
chr4	130805197	130805306	tissue-specific
chr4	131134039	131134093	tissue-specific
chr4	131380883	131381059	tissue-specific
chr4	131778936	131779503	tissue-specific
chr4	132074069	132074630	tissue-specific
chr4	133210145	133210913	tissue-specific
chr4	133411666	133412216	tissue-specific
chr4	134161040	134161371	tissue-specific
chr4	134404690	134404824	tissue-specific
chr4	134405788	134406028	tissue-specific
chr4	137733452	137733615	tissue-specific
chr4	138095976	138096113	tissue-specific
chr4	138454266	138455665	tissue-specific
chr4	139444502	139444806	tissue-specific
chr4	140189494	140189897	tissue-specific
chr4	140361660	140362070	tissue-specific
chr4	140376462	140376607	tissue-specific
chr4	140579312	140579592	tissue-specific
chr4	140579758	140580170	tissue-specific
chr4	141076848	141077120	tissue-specific
chr4	141474814	141474937	tissue-specific
chr4	141587735	141587755	tissue-specific
chr4	142009701	142010151	tissue-specific
chr4	142399018	142399024	tissue-specific
chr4	144127404	144127649	tissue-specific
chr4	144918588	144918854	tissue-specific
chr4	148363611	148363779	tissue-specific
chr4	148699333	148699660	tissue-specific
chr4	148931100	148931326	tissue-specific
chr4	149825351	149825688	tissue-specific
chr4	149945890	149945990	tissue-specific
chr4	150581153	150581285	tissue-specific
chr4	151085822	151086134	tissue-specific
chr4	154502957	154503837	tissue-specific
chr4	155030286	155030587	tissue-specific
chr4	155154266	155154323	tissue-specific
chr4	155159723	155160116	tissue-specific
chr4	155396543	155396668	tissue-specific
chr4	155405692	155405770	tissue-specific
chr4	155445761	155445770	tissue-specific
chr4	155747260	155747422	tissue-specific
chr4	155955378	155955690	tissue-specific
chr4	156132343	156132746	tissue-specific
chr5	4515955	4516517	tissue-specific
chr5	6485476	6485838	tissue-specific
chr5	8111658	8111788	tissue-specific
chr5	10571931	10572398	tissue-specific
chr5	21763479	21763987	tissue-specific
chr5	22341418	22341573	tissue-specific
chr5	24215350	24215981	tissue-specific
chr5	30384944	30385285	tissue-specific
chr5	30419332	30419608	tissue-specific
chr5	32347443	32347577	tissue-specific
chr5	35120186	35120418	tissue-specific
chr5	35129045	35129516	tissue-specific
chr5	35453049	35453376	tissue-specific
chr5	36996334	36996726	tissue-specific
chr5	39318920	39319275	tissue-specific
chr5	39620893	39621106	tissue-specific
chr5	41566339	41566698	tissue-specific
chr5	43285875	43286075	tissue-specific
chr5	45438382	45438687	tissue-specific
chr5	45847764	45848179	tissue-specific
chr5	51006336	51007129	tissue-specific
chr5	52391452	52392168	tissue-specific
chr5	52440134	52440574	tissue-specific
chr5	53172308	53172648	tissue-specific
chr5	65003676	65004030	tissue-specific
chr5	65911750	65912095	tissue-specific
chr5	68107469	68107546	tissue-specific
chr5	71556270	71556657	tissue-specific
chr5	74857278	74857551	tissue-specific
chr5	75500666	75500802	tissue-specific
chr5	75619854	75620150	tissue-specific
chr5	76419295	76419754	tissue-specific
chr5	76849880	76850401	tissue-specific
chr5	77152234	77152442	tissue-specific
chr5	77610572	77610761	tissue-specific
chr5	78294583	78294608	tissue-specific
chr5	81627949	81628492	tissue-specific
chr5	83551847	83552018	tissue-specific
chr5	88152735	88152952	tissue-specific
chr5	88545895	88546134	tissue-specific
chr5	89111823	89112368	tissue-specific
chr5	90562031	90562321	tissue-specific
chr5	91686487	91687032	tissue-specific
chr5	97641734	97642049	tissue-specific
chr5	99647992	99648439	tissue-specific
chr5	99650247	99650501	tissue-specific
chr5	101896370	101896964	tissue-specific
chr5	101920643	101921148	tissue-specific
chr5	102409542	102409789	tissue-specific
chr5	103564063	103564423	tissue-specific
chr5	107114589	107114731	tissue-specific
chr5	110785181	110785315	tissue-specific
chr5	113499454	113499662	tissue-specific
chr5	114268362	114268678	tissue-specific
chr5	114455722	114455740	tissue-specific
chr5	114718575	114719248	tissue-specific
chr5	114761927	114762265	tissue-specific
chr5	115372742	115373002	tissue-specific
chr5	115815678	115815846	tissue-specific
chr5	115918573	115918966	tissue-specific
chr5	117250755	117251049	tissue-specific
chr5	117455525	117456102	tissue-specific
chr5	117691306	117691400	tissue-specific
chr5	117864693	117864853	tissue-specific
chr5	117951081	117951155	tissue-specific
chr5	118061140	118061664	tissue-specific
chr5	118367114	118367391	tissue-specific
chr5	118574778	118575075	tissue-specific
chr5	118908348	118908515	tissue-specific
chr5	120602282	120602632	tissue-specific
chr5	121330126	121330236	tissue-specific
chr5	122888512	122888750	tissue-specific
chr5	123148229	123148744	tissue-specific
chr5	123761779	123762021	tissue-specific
chr5	124007294	124007730	tissue-specific
chr5	124159568	124159867	tissue-specific
chr5	124834475	124834981	tissue-specific
chr5	124836526	124836737	tissue-specific
chr5	125264744	125265051	tissue-specific
chr5	127743459	127744098	tissue-specific
chr5	128407509	128408004	tissue-specific
chr5	128810026	128810392	tissue-specific
chr5	130085153	130085219	tissue-specific
chr5	130620184	130620296	tissue-specific
chr5	134322418	134322641	tissue-specific
chr5	134547457	134547753	tissue-specific
chr5	135686319	135686527	tissue-specific
chr5	136232312	136232383	tissue-specific
chr5	136688924	136689593	tissue-specific
chr5	138733801	138734101	tissue-specific
chr5	139455175	139455754	tissue-specific
chr5	140739818	140739885	tissue-specific
chr5	141334033	141334544	tissue-specific
chr5	143784164	143784200	tissue-specific
chr5	144704141	144704361	tissue-specific
chr5	145229023	145229029	tissue-specific
chr5	146399608	146399650	tissue-specific
chr5	147360329	147360460	tissue-specific
chr5	147365216	147365337	tissue-specific
chr5	149334910	149335369	tissue-specific
chr5	149743360	149743638	tissue-specific
chr5	151060684	151060956	tissue-specific
chr6	6989326	6989579	tissue-specific
chr6	9124271	9124457	tissue-specific
chr6	13982456	13982836	tissue-specific
chr6	23837561	23837698	tissue-specific
chr6	28895664	28895893	tissue-specific
chr6	28967093	28967220	tissue-specific
chr6	29180486	29180548	tissue-specific
chr6	30356606	30357049	tissue-specific
chr6	30439664	30440031	tissue-specific
chr6	30469465	30469774	tissue-specific
chr6	40217523	40217547	tissue-specific
chr6	52184680	52184912	tissue-specific
chr6	54050364	54050511	tissue-specific
chr6	56246831	56247426	tissue-specific
chr6	59694206	59694546	tissue-specific
chr6	68818369	68818851	tissue-specific
chr6	77075768	77076053	tissue-specific
chr6	80281508	80281657	tissue-specific
chr6	81787185	81787308	tissue-specific
chr6	85276809	85277075	tissue-specific
chr6	88102059	88102308	tissue-specific
chr6	88761588	88762495	tissue-specific
chr6	90905517	90906087	tissue-specific
chr6	96296666	96297030	tissue-specific
chr6	98062858	98062870	tissue-specific
chr6	100199317	100199367	tissue-specific
chr6	100684061	100684210	tissue-specific
chr6	101837500	101837622	tissue-specific
chr6	101937807	101937866	tissue-specific
chr6	111350150	111350158	tissue-specific
chr6	114517204	114517578	tissue-specific
chr6	115967185	115967819	tissue-specific
chr6	116195551	116195861	tissue-specific
chr6	117365904	117366032	tissue-specific
chr6	117716408	117716733	tissue-specific
chr6	118595526	118596076	tissue-specific
chr6	120982309	120982758	tissue-specific
chr6	121192735	121192899	tissue-specific
chr6	124397429	124397535	tissue-specific
chr6	124669638	124670291	tissue-specific
chr6	125148579	125148991	tissue-specific
chr6	125152383	125152755	tissue-specific
chr6	127740489	127741242	tissue-specific
chr6	134220519	134220643	tissue-specific
chr6	136061443	136061645	tissue-specific
chr6	136152334	136152698	tissue-specific
chr6	136654495	136654768	tissue-specific
chr6	136807372	136807608	tissue-specific
chr6	136997895	136998479	tissue-specific
chr6	137201857	137201991	tissue-specific
chr6	137608687	137608883	tissue-specific
chr6	140448109	140448347	tissue-specific
chr6	143494259	143494750	tissue-specific
chr6	143906608	143906996	tissue-specific
chr6	144362676	144362763	tissue-specific
chr6	144961248	144961952	tissue-specific
chr6	147145780	147146095	tissue-specific
chr6	148797540	148797596	tissue-specific
chr7	4507727	4508160	tissue-specific
chr7	5997706	5998127	tissue-specific
chr7	6367680	6367688	tissue-specific
chr7	7081829	7082073	tissue-specific
chr7	7810504	7811001	tissue-specific
chr7	9866146	9866589	tissue-specific
chr7	14841861	14842158	tissue-specific
chr7	16134603	16134640	tissue-specific
chr7	16915722	16916311	tissue-specific
chr7	16916386	16916762	tissue-specific
chr7	16947073	16947769	tissue-specific
chr7	16948276	16948524	tissue-specific
chr7	16953590	16953730	tissue-specific
chr7	19437332	19437763	tissue-specific
chr7	21895554	21895818	tissue-specific
chr7	24927453	24927667	tissue-specific
chr7	25090625	25090990	tissue-specific
chr7	28075171	28075405	tissue-specific
chr7	28562968	28563247	tissue-specific
chr7	29438056	29438565	tissue-specific
chr7	29615643	29616113	tissue-specific
chr7	30203312	30203697	tissue-specific
chr7	31124536	31124889	tissue-specific
chr7	38224854	38225052	tissue-specific
chr7	42913834	42914263	tissue-specific
chr7	44461911	44462198	tissue-specific
chr7	46404648	46405240	tissue-specific
chr7	47265497	47265728	tissue-specific
chr7	50305083	50305258	tissue-specific
chr7	56152407	56152698	tissue-specific
chr7	58767297	58767452	tissue-specific
chr7	63891583	63891961	tissue-specific
chr7	64688319	64688645	tissue-specific
chr7	65097802	65098223	tissue-specific
chr7	67087989	67088214	tissue-specific
chr7	67126994	67127487	tissue-specific
chr7	67951963	67952531	tissue-specific
chr7	70065633	70065691	tissue-specific
chr7	70684350	70684626	tissue-specific
chr7	71556748	71556810	tissue-specific
chr7	73593753	73593917	tissue-specific
chr7	74763284	74763385	tissue-specific
chr7	77772127	77772207	tissue-specific
chr7	79221638	79221743	tissue-specific
chr7	80889870	80890318	tissue-specific
chr7	80893697	80893856	tissue-specific
chr7	81630961	81631743	tissue-specific
chr7	81651690	81651855	tissue-specific
chr7	83927674	83928027	tissue-specific
chr7	91576190	91576411	tissue-specific
chr7	92316458	92316510	tissue-specific
chr7	93145855	93146010	tissue-specific
chr7	94480235	94480495	tissue-specific
chr7	96391570	96391595	tissue-specific
chr7	96946667	96946937	tissue-specific
chr7	99409568	99409623	tissue-specific
chr7	100893328	100893931	tissue-specific
chr7	100926710	100927156	tissue-specific
chr7	104032188	104032278	tissue-specific
chr7	109643444	109643572	tissue-specific
chr7	110269756	110270197	tissue-specific
chr7	110676874	110676975	tissue-specific
chr7	112318417	112318628	tissue-specific
chr7	117595427	117595855	tissue-specific
chr7	118522540	118522843	tissue-specific
chr7	118983618	118984682	tissue-specific
chr7	118992399	118992553	tissue-specific
chr7	120969765	120969979	tissue-specific
chr7	121936770	121936935	tissue-specific
chr7	122381489	122382193	tissue-specific
chr7	122821241	122821470	tissue-specific
chr7	126275176	126275786	tissue-specific
chr7	127540321	127540416	tissue-specific
chr7	127683307	127683383	tissue-specific
chr7	127706250	127706450	tissue-specific
chr7	127823688	127823714	tissue-specific
chr7	128164023	128164089	tissue-specific
chr7	128239923	128240547	tissue-specific
chr7	128583392	128583589	tissue-specific
chr7	128606449	128606847	tissue-specific
chr7	129670919	129671045	tissue-specific
chr7	129918521	129918788	tissue-specific
chr7	130837600	130838242	tissue-specific
chr7	130910122	130910268	tissue-specific
chr7	132005448	132005620	tissue-specific
chr7	135376047	135376440	tissue-specific
chr7	135767724	135768404	tissue-specific
chr7	136808825	136809188	tissue-specific
chr7	137206837	137207577	tissue-specific
chr7	137230946	137231370	tissue-specific
chr7	137364920	137365756	tissue-specific
chr7	139815531	139815812	tissue-specific
chr7	139899668	139899947	tissue-specific
chr7	141301492	141301835	tissue-specific
chr7	142319019	142319506	tissue-specific
chr7	143395200	143395556	tissue-specific
chr7	145308518	145308799	tissue-specific
chr8	3537562	3538160	tissue-specific
chr8	7892004	7892348	tissue-specific
chr8	7901288	7901536	tissue-specific
chr8	9550963	9551338	tissue-specific
chr8	9800154	9800531	tissue-specific
chr8	10086340	10086726	tissue-specific
chr8	10726618	10726642	tissue-specific
chr8	13224677	13225085	tissue-specific
chr8	14894357	14895013	tissue-specific
chr8	15245465	15245527	tissue-specific
chr8	17643387	17643666	tissue-specific
chr8	17652151	17652213	tissue-specific
chr8	25168810	25169454	tissue-specific
chr8	25326298	25326683	tissue-specific
chr8	30869201	30869682	tissue-specific
chr8	34207990	34208381	tissue-specific
chr8	35089626	35089975	tissue-specific
chr8	35121327	35121837	tissue-specific
chr8	35589456	35590490	tissue-specific
chr8	36103692	36104466	tissue-specific
chr8	40973949	40974050	tissue-specific
chr8	41164248	41164509	tissue-specific
chr8	47392393	47392640	tissue-specific
chr8	47460943	47461148	tissue-specific
chr8	47847355	47847598	tissue-specific
chr8	48260321	48260566	tissue-specific
chr8	48274706	48275491	tissue-specific
chr8	48416591	48417249	tissue-specific
chr8	50599447	50599761	tissue-specific
chr8	54849080	54849458	tissue-specific
chr8	63075594	63075866	tissue-specific
chr8	64692291	64693448	tissue-specific
chr8	65782624	65782632	tissue-specific
chr8	72354422	72354687	tissue-specific
chr8	77114714	77115006	tissue-specific
chr8	77480059	77480389	tissue-specific
chr8	78052453	78052471	tissue-specific
chr8	83722201	83722615	tissue-specific
chr8	84767258	84767694	tissue-specific
chr8	85129511	85129892	tissue-specific
chr8	85178240	85178316	tissue-specific
chr8	86527263	86527652	tissue-specific
chr8	87229062	87229443	tissue-specific
chr8	88160829	88160983	tissue-specific
chr8	88382466	88383000	tissue-specific
chr8	88570589	88570810	tissue-specific
chr8	90671841	90672037	tissue-specific
chr8	90886459	90886672	tissue-specific
chr8	91654177	91654751	tissue-specific
chr8	95328096	95328498	tissue-specific
chr8	95864515	95864933	tissue-specific
chr8	95877631	95877756	tissue-specific
chr8	96745614	96745642	tissue-specific
chr8	103897626	103897798	tissue-specific
chr8	104327528	104327798	tissue-specific
chr8	107087553	107087559	tissue-specific
chr8	108566065	108566232	tissue-specific
chr8	108939357	108939658	tissue-specific
chr8	108947133	108947808	tissue-specific
chr8	109894994	109895321	tissue-specific
chr8	110166367	110166595	tissue-specific
chr8	110888961	110889248	tissue-specific
chr8	110956931	110958243	tissue-specific
chr8	112906922	112907075	tissue-specific
chr8	114889492	114889639	tissue-specific
chr8	117315638	117316279	tissue-specific
chr8	118789511	118789841	tissue-specific
chr8	118790087	118790382	tissue-specific
chr8	119876172	119876534	tissue-specific
chr8	119941245	119942019	tissue-specific
chr8	120394034	120394167	tissue-specific
chr8	120548347	120549096	tissue-specific
chr8	121318810	121319021	tissue-specific
chr8	121833493	121833811	tissue-specific
chr8	121836159	121836668	tissue-specific
chr8	122005619	122005891	tissue-specific
chr8	122633272	122633622	tissue-specific
chr8	123842321	123842499	tissue-specific
chr8	123846674	123847186	tissue-specific
chr8	124293901	124294548	tissue-specific
chr8	124397807	124397914	tissue-specific
chr8	124909681	124910210	tissue-specific
chr8	125196284	125197128	tissue-specific
chr8	125224608	125224888	tissue-specific
chr8	126109581	126109982	tissue-specific
chr8	126543435	126543812	tissue-specific
chr9	7804537	7804861	tissue-specific
chr9	21508189	21508486	tissue-specific
chr9	21639221	21639395	tissue-specific
chr9	21748587	21749077	tissue-specific
chr9	21794001	21794320	tissue-specific
chr9	22012540	22013153	tissue-specific
chr9	22036655	22036889	tissue-specific
chr9	22373072	22373532	tissue-specific
chr9	26978000	26978127	tissue-specific
chr9	29313734	29313748	tissue-specific
chr9	31091423	31091786	tissue-specific
chr9	34987834	34988100	tissue-specific
chr9	37272663	37272679	tissue-specific
chr9	37621390	37621691	tissue-specific
chr9	39443274	39443652	tissue-specific
chr9	43571192	43571545	tissue-specific
chr9	44108063	44108664	tissue-specific
chr9	45287452	45287752	tissue-specific
chr9	45672494	45672915	tissue-specific
chr9	47132554	47132598	tissue-specific
chr9	49151829	49151923	tissue-specific
chr9	49227521	49227850	tissue-specific
chr9	49507422	49507952	tissue-specific
chr9	49592372	49592510	tissue-specific
chr9	57834803	57834981	tissue-specific
chr9	60706417	60706544	tissue-specific
chr9	61056571	61056869	tissue-specific
chr9	61158159	61158567	tissue-specific
chr9	61557051	61557296	tissue-specific
chr9	62444137	62444789	tissue-specific
chr9	62447483	62447920	tissue-specific
chr9	62535927	62536048	tissue-specific
chr9	68755847	68755861	tissue-specific
chr9	71425852	71426078	tissue-specific
chr9	72475694	72475862	tissue-specific
chr9	72895663	72896024	tissue-specific
chr9	73062900	73063173	tissue-specific
chr9	76029907	76030231	tissue-specific
chr9	78161235	78161492	tissue-specific
chr9	78829158	78829565	tissue-specific
chr9	83049359	83049371	tissue-specific
chr9	83565461	83565652	tissue-specific
chr9	84075685	84075951	tissue-specific
chr9	90238957	90239208	tissue-specific
chr9	91737568	91737775	tissue-specific
chr9	91798617	91798635	tissue-specific
chr9	96952461	96952730	tissue-specific
chr9	99044625	99045048	tissue-specific
chr9	99749755	99750063	tissue-specific
chr9	101023148	101023195	tissue-specific
chr9	102086094	102086675	tissue-specific
chr9	102140947	102141277	tissue-specific
chr9	105334705	105334852	tissue-specific
chr9	106337601	106337770	tissue-specific
chr9	107442413	107442604	tissue-specific
chr9	107628755	107629014	tissue-specific
chr9	110019357	110019587	tissue-specific
chr9	113514624	113515011	tissue-specific
chr9	115129475	115129722	tissue-specific
chr9	115992196	115992546	tissue-specific
chr9	117599190	117599496	tissue-specific
chr9	118991950	118992359	tissue-specific
chr9	119002298	119002790	tissue-specific
chr9	119452687	119452890	tissue-specific
chr9	119511843	119512290	tissue-specific
chr9	119973166	119973618	tissue-specific
chr9	120283433	120283901	tissue-specific
chr9	120837600	120837739	tissue-specific
chr9	121067345	121067812	tissue-specific
chr9	121762635	121763091	tissue-specific
chr9	122410434	122411049	tissue-specific
chr10	4911548	4911935	tissue-specific
chr10	5082084	5083263	tissue-specific
chr10	10480824	10481206	tissue-specific
chr10	12386093	12386856	tissue-specific
chr10	13906907	13906965	tissue-specific
chr10	15780494	15780820	tissue-specific
chr10	17395580	17395757	tissue-specific
chr10	20042125	20042418	tissue-specific
chr10	21762931	21763313	tissue-specific
chr10	24778563	24779114	tissue-specific
chr10	25016232	25016411	tissue-specific
chr10	25969710	25970255	tissue-specific
chr10	26500714	26501034	tissue-specific
chr10	26849529	26849584	tissue-specific
chr10	30216035	30216476	tissue-specific
chr10	34300396	34300495	tissue-specific
chr10	36382401	36382419	tissue-specific
chr10	43071132	43071383	tissue-specific
chr10	44729642	44730009	tissue-specific
chr10	45469431	45469982	tissue-specific
chr10	45693785	45694121	tissue-specific
chr10	53587801	53588208	tissue-specific
chr10	57623393	57623710	tissue-specific
chr10	57678528	57678868	tissue-specific
chr10	101347554	101347807	tissue-specific
chr10	103754278	103754554	tissue-specific
chr10	104556351	104556700	tissue-specific
chr10	108319072	108319174	tissue-specific
chr10	117012720	117012801	tissue-specific
chr10	119000991	119001182	tissue-specific
chr10	119907059	119907314	tissue-specific
chr10	121113651	121113868	tissue-specific
chr10	121325186	121325456	tissue-specific
chr10	121392147	121392254	tissue-specific
chr10	125157127	125157223	tissue-specific
chr10	125365931	125366169	tissue-specific
chr10	128388940	128389664	tissue-specific
chr11	3501900	3502473	tissue-specific
chr11	5300429	5300473	tissue-specific
chr11	6009988	6010717	tissue-specific
chr11	6348549	6349104	tissue-specific
chr11	6531483	6532000	tissue-specific
chr11	7160126	7160314	tissue-specific
chr11	16386043	16386351	tissue-specific
chr11	24694104	24694344	tissue-specific
chr11	24811537	24811895	tissue-specific
chr11	24977914	24978259	tissue-specific
chr11	29332065	29332410	tissue-specific
chr11	31872580	31872878	tissue-specific
chr11	33544579	33544706	tissue-specific
chr11	38483687	38484105	tissue-specific
chr11	41260020	41260243	tissue-specific
chr11	43585405	43585706	tissue-specific
chr11	43649716	43650028	tissue-specific
chr11	46038756	46039394	tissue-specific
chr11	50654168	50654412	tissue-specific
chr11	52591796	52591988	tissue-specific
chr11	53556678	53557177	tissue-specific
chr11	54388003	54388512	tissue-specific
chr11	55130114	55130134	tissue-specific
chr11	55357172	55357343	tissue-specific
chr11	57119952	57120108	tissue-specific
chr11	57979746	57979820	tissue-specific
chr11	59960667	59960843	tissue-specific
chr11	60034032	60034176	tissue-specific
chr11	60370459	60370663	tissue-specific
chr11	61065657	61065792	tissue-specific
chr11	64299193	64299792	tissue-specific
chr11	65101155	65101659	tissue-specific
chr11	67125473	67125835	tissue-specific
chr11	69835413	69835639	tissue-specific
chr11	69847491	69848161	tissue-specific
chr11	70681896	70682005	tissue-specific
chr11	71739322	71739430	tissue-specific
chr11	73009650	73009750	tissue-specific
chr11	75204829	75204986	tissue-specific
chr11	75244647	75244833	tissue-specific
chr11	75562780	75563239	tissue-specific
chr11	76285614	76285781	tissue-specific
chr11	76699453	76699562	tissue-specific
chr11	77471626	77471747	tissue-specific
chr11	77606855	77607164	tissue-specific
chr11	79674738	79674890	tissue-specific
chr11	80478946	80479546	tissue-specific
chr11	81009396	81009740	tissue-specific
chr11	82348029	82348080	tissue-specific
chr11	84540668	84540761	tissue-specific
chr11	87177786	87178003	tissue-specific
chr11	87774576	87774738	tissue-specific
chr11	88564919	88565264	tissue-specific
chr11	88664940	88665012	tissue-specific
chr11	88665775	88665871	tissue-specific
chr11	88934406	88935021	tissue-specific
chr11	89079425	89079917	tissue-specific
chr11	90961919	90962470	tissue-specific
chr11	93687066	93687152	tissue-specific
chr11	93829847	93830276	tissue-specific
chr11	98734988	98735051	tissue-specific
chr11	99078230	99078265	tissue-specific
chr11	101842420	101842669	tissue-specific
chr11	102395050	102395148	tissue-specific
chr11	102743162	102743402	tissue-specific
chr11	103197673	103197985	tissue-specific
chr11	103811244	103811513	tissue-specific
chr11	104028906	104029281	tissue-specific
chr11	105385370	105385568	tissue-specific
chr11	106033718	106034114	tissue-specific
chr11	106265007	106265319	tissue-specific
chr11	106341004	106341203	tissue-specific
chr11	107049673	107050145	tissue-specific
chr11	107911571	107911710	tissue-specific
chr11	108145499	108145946	tissue-specific
chr11	109794927	109795263	tissue-specific
chr11	111605229	111605631	tissue-specific
chr11	111856491	111856681	tissue-specific
chr11	113913064	113913685	tissue-specific
chr11	114192696	114192899	tissue-specific
chr11	114277768	114278233	tissue-specific
chr11	114682634	114683084	tissue-specific
chr11	114686332	114686542	tissue-specific
chr11	114696640	114696828	tissue-specific
chr11	114797250	114797594	tissue-specific
chr11	114868443	114868663	tissue-specific
chr11	115131559	115131589	tissue-specific
chr11	115208580	115208997	tissue-specific
chr11	115269541	115269940	tissue-specific
chr11	115845391	115845564	tissue-specific
chr11	116254177	116254535	tissue-specific
chr11	116290321	116290673	tissue-specific
chr11	116298403	116298628	tissue-specific
chr11	116610270	116610605	tissue-specific
chr11	117139529	117140019	tissue-specific
chr11	118861717	118862413	tissue-specific
chr11	119628720	119629063	tissue-specific
chr11	120005713	120006080	tissue-specific
chr11	120011604	120012304	tissue-specific
chr11	120888533	120888997	tissue-specific
chr11	121307040	121307338	tissue-specific
chr11	121414924	121415285	tissue-specific
chr12	3151607	3151619	tissue-specific
chr12	4689464	4689935	tissue-specific
chr12	7218105	7218273	tissue-specific
chr12	9113856	9113999	tissue-specific
chr12	11399074	11399247	tissue-specific
chr12	12331519	12332257	tissue-specific
chr12	12489904	12490057	tissue-specific
chr12	17664083	17664373	tissue-specific
chr12	24346982	24347155	tissue-specific
chr12	25264937	25265504	tissue-specific
chr12	25668484	25668717	tissue-specific
chr12	33254606	33255100	tissue-specific
chr12	43928832	43929267	tissue-specific
chr12	59811983	59812138	tissue-specific
chr12	62536409	62536839	tissue-specific
chr12	62549521	62549873	tissue-specific
chr12	65413209	65413518	tissue-specific
chr12	70339113	70339286	tissue-specific
chr12	72223375	72224014	tissue-specific
chr12	74231043	74231368	tissue-specific
chr12	75368962	75369207	tissue-specific
chr12	76577366	76578031	tissue-specific
chr12	76708681	76708980	tissue-specific
chr12	76742795	76743116	tissue-specific
chr12	76863515	76864049	tissue-specific
chr12	79945406	79945624	tissue-specific
chr12	82341438	82341922	tissue-specific
chr12	82397493	82397936	tissue-specific
chr12	82465087	82465352	tissue-specific
chr12	83765343	83765468	tissue-specific
chr12	84807330	84807787	tissue-specific
chr12	86181652	86181850	tissue-specific
chr12	86720373	86720585	tissue-specific
chr12	86960254	86960570	tissue-specific
chr12	88724989	88725162	tissue-specific
chr12	88726383	88726755	tissue-specific
chr12	89794957	89795166	tissue-specific
chr12	91660558	91660875	tissue-specific
chr12	98453071	98453689	tissue-specific
chr12	98950218	98950396	tissue-specific
chr12	98986333	98986530	tissue-specific
chr12	100329364	100329517	tissue-specific
chr12	100391916	100392094	tissue-specific
chr12	100403423	100403700	tissue-specific
chr12	100766024	100766306	tissue-specific
chr12	100944871	100945181	tissue-specific
chr12	102055704	102056185	tissue-specific
chr12	102309782	102310252	tissue-specific
chr12	102414735	102415024	tissue-specific
chr12	104606044	104606340	tissue-specific
chr12	106185844	106186573	tissue-specific
chr12	106529202	106529395	tissue-specific
chr12	106593521	106593794	tissue-specific
chr12	106790550	106790766	tissue-specific
chr12	107142260	107142438	tissue-specific
chr12	107974362	107974931	tissue-specific
chr12	108014742	108014861	tissue-specific
chr12	108350904	108351446	tissue-specific
chr12	108372268	108372809	tissue-specific
chr12	108755229	108755535	tissue-specific
chr12	110538948	110539233	tissue-specific
chr12	111324243	111325090	tissue-specific
chr12	112732401	112732922	tissue-specific
chr12	112745634	112746158	tissue-specific
chr12	112965655	112966009	tissue-specific
chr12	119291652	119291698	tissue-specific
chr13	4075279	4075618	tissue-specific
chr13	11255768	11256334	tissue-specific
chr13	12453215	12453533	tissue-specific
chr13	16040854	16041146	tissue-specific
chr13	23581271	23582035	tissue-specific
chr13	35567184	35567427	tissue-specific
chr13	36504179	36504292	tissue-specific
chr13	38786259	38786318	tissue-specific
chr13	39571559	39571679	tissue-specific
chr13	41803258	41803390	tissue-specific
chr13	42308488	42308706	tissue-specific
chr13	43356815	43357087	tissue-specific
chr13	43575325	43575677	tissue-specific
chr13	44321084	44321421	tissue-specific
chr13	44586945	44587050	tissue-specific
chr13	44703926	44704210	tissue-specific
chr13	46926717	46927388	tissue-specific
chr13	47413920	47414143	tissue-specific
chr13	52048226	52048607	tissue-specific
chr13	53071003	53071394	tissue-specific
chr13	53504787	53505045	tissue-specific
chr13	53642804	53643117	tissue-specific
chr13	53955902	53956542	tissue-specific
chr13	54748043	54748488	tissue-specific
chr13	55701767	55701929	tissue-specific
chr13	58066166	58066755	tissue-specific
chr13	58560637	58560992	tissue-specific
chr13	60663626	60663864	tissue-specific
chr13	60678066	60678526	tissue-specific
chr13	68364918	68365401	tissue-specific
chr13	69778119	69778569	tissue-specific
chr13	69933232	69933702	tissue-specific
chr13	70277124	70277136	tissue-specific
chr13	70504122	70504339	tissue-specific
chr13	73484274	73484305	tissue-specific
chr13	84014924	84014950	tissue-specific
chr13	90440978	90441002	tissue-specific
chr13	90443199	90443823	tissue-specific
chr13	94491802	94492176	tissue-specific
chr13	95910869	95911040	tissue-specific
chr13	96012044	96012146	tissue-specific
chr13	97246162	97246723	tissue-specific
chr13	97376833	97377248	tissue-specific
chr13	99069752	99070312	tissue-specific
chr13	99259549	99260142	tissue-specific
chr13	101743590	101743945	tissue-specific
chr13	102253764	102253818	tissue-specific
chr13	103430994	103431118	tissue-specific
chr13	107775847	107776539	tissue-specific
chr13	107861821	107862008	tissue-specific
chr13	111768912	111769544	tissue-specific
chr13	112744382	112744504	tissue-specific
chr13	116583935	116584128	tissue-specific
chr13	119979830	119980236	tissue-specific
chr13	120085668	120085963	tissue-specific
chr14	4694461	4694750	tissue-specific
chr14	7608027	7608171	tissue-specific
chr14	9417713	9418222	tissue-specific
chr14	10133998	10134269	tissue-specific
chr14	11292782	11292813	tissue-specific
chr14	16639115	16639277	tissue-specific
chr14	16847242	16847611	tissue-specific
chr14	21691513	21691831	tissue-specific
chr14	22835582	22836181	tissue-specific
chr14	23919395	23919477	tissue-specific
chr14	23928934	23929135	tissue-specific
chr14	25401319	25401819	tissue-specific
chr14	25444869	25444989	tissue-specific
chr14	25585600	25586061	tissue-specific
chr14	25586187	25586310	tissue-specific
chr14	26900977	26901257	tissue-specific
chr14	30445788	30445886	tissue-specific
chr14	30870665	30871050	tissue-specific
chr14	31940559	31941068	tissue-specific
chr14	32112550	32112616	tissue-specific
chr14	32116263	32116618	tissue-specific
chr14	32577166	32577217	tissue-specific
chr14	33820944	33821506	tissue-specific
chr14	34761594	34761670	tissue-specific
chr14	45105400	45105539	tissue-specific
chr14	45512498	45512646	tissue-specific
chr14	50807411	50808090	tissue-specific
chr14	51836894	51837095	tissue-specific
chr14	54561069	54561353	tissue-specific
chr14	55055006	55055467	tissue-specific
chr14	55979992	55980301	tissue-specific
chr14	63702219	63702335	tissue-specific
chr14	64415686	64416032	tissue-specific
chr14	64574304	64574494	tissue-specific
chr14	64592719	64592992	tissue-specific
chr14	66154066	66154194	tissue-specific
chr14	69158676	69159133	tissue-specific
chr14	75179278	75179509	tissue-specific
chr14	75430967	75431282	tissue-specific
chr14	76506668	76507372	tissue-specific
chr14	77714966	77715337	tissue-specific
chr14	77921637	77921669	tissue-specific
chr14	79856502	79856615	tissue-specific
chr14	85521766	85521947	tissue-specific
chr14	87453930	87454161	tissue-specific
chr14	93713477	93713586	tissue-specific
chr14	112371383	112371630	tissue-specific
chr14	116232924	116233327	tissue-specific
chr14	118018488	118019004	tissue-specific
chr14	118158725	118158871	tissue-specific
chr14	119006056	119006150	tissue-specific
chr14	119798801	119799276	tissue-specific
chr14	120157626	120157908	tissue-specific
chr14	120993356	120993557	tissue-specific
chr14	121109213	121109467	tissue-specific
chr14	121622732	121622984	tissue-specific
chr14	123419705	123420059	tissue-specific
chr14	124425279	124425662	tissue-specific
chr15	7214415	7214539	tissue-specific
chr15	8012846	8012985	tissue-specific
chr15	8668042	8668421	tissue-specific
chr15	13126410	13126844	tissue-specific
chr15	18922204	18922482	tissue-specific
chr15	31310297	31310378	tissue-specific
chr15	31393376	31393521	tissue-specific
chr15	31546397	31546539	tissue-specific
chr15	36042897	36043253	tissue-specific
chr15	36948960	36949328	tissue-specific
chr15	38466440	38466448	tissue-specific
chr15	42877604	42877932	tissue-specific
chr15	51708237	51708368	tissue-specific
chr15	64018156	64018759	tissue-specific
chr15	70042261	70042271	tissue-specific
chr15	70913035	70913889	tissue-specific
chr15	74061472	74061718	tissue-specific
chr15	74749303	74749516	tissue-specific
chr15	74933775	74934117	tissue-specific
chr15	76744102	76744305	tissue-specific
chr15	77784370	77784885	tissue-specific
chr15	78580952	78581162	tissue-specific
chr15	78845956	78846475	tissue-specific
chr15	79000225	79000405	tissue-specific
chr15	79418769	79418996	tissue-specific
chr15	80348316	80348714	tissue-specific
chr15	80364449	80364570	tissue-specific
chr15	80691996	80692476	tissue-specific
chr15	83152536	83152824	tissue-specific
chr15	83788873	83789240	tissue-specific
chr15	84303358	84303718	tissue-specific
chr15	84961640	84961710	tissue-specific
chr15	86252650	86252830	tissue-specific
chr15	87121003	87121311	tissue-specific
chr15	87412033	87412395	tissue-specific
chr15	88690949	88691281	tissue-specific
chr15	89145717	89146201	tissue-specific
chr15	90627067	90627073	tissue-specific
chr15	91369692	91369989	tissue-specific
chr15	94032465	94032481	tissue-specific
chr15	94192184	94192605	tissue-specific
chr15	95125221	95125542	tissue-specific
chr15	96618906	96619301	tissue-specific
chr15	97193165	97193307	tissue-specific
chr15	97521474	97521492	tissue-specific
chr15	97813278	97813981	tissue-specific
chr15	98511369	98511572	tissue-specific
chr15	98600981	98601163	tissue-specific
chr15	99248479	99248554	tissue-specific
chr15	99497512	99497993	tissue-specific
chr15	99661441	99661815	tissue-specific
chr15	100934055	100934183	tissue-specific
chr16	3365792	3366116	tissue-specific
chr16	4213629	4213970	tissue-specific
chr16	4648335	4648833	tissue-specific
chr16	11506680	11506906	tissue-specific
chr16	11860414	11860635	tissue-specific
chr16	12294660	12294686	tissue-specific
chr16	18150890	18151304	tissue-specific
chr16	18452690	18452868	tissue-specific
chr16	24192553	24193045	tissue-specific
chr16	29281276	29281513	tissue-specific
chr16	29996335	29996479	tissue-specific
chr16	33940527	33940691	tissue-specific
chr16	34019853	34019965	tissue-specific
chr16	34204826	34205412	tissue-specific
chr16	35255674	35256337	tissue-specific
chr16	35473022	35473359	tissue-specific
chr16	35564324	35564623	tissue-specific
chr16	37034825	37034919	tissue-specific
chr16	48360976	48361207	tissue-specific
chr16	52281005	52281297	tissue-specific
chr16	53654245	53654560	tissue-specific
chr16	55956021	55956427	tissue-specific
chr16	57592666	57593020	tissue-specific
chr16	58437549	58437756	tissue-specific
chr16	59829376	59830162	tissue-specific
chr16	60931287	60931710	tissue-specific
chr16	68485736	68485776	tissue-specific
chr16	70079378	70079593	tissue-specific
chr16	76066000	76066558	tissue-specific
chr16	76142556	76142934	tissue-specific
chr16	76251806	76252210	tissue-specific
chr16	78193338	78193522	tissue-specific
chr16	88887524	88887559	tissue-specific
chr16	89329137	89329514	tissue-specific
chr16	89570836	89571077	tissue-specific
chr16	89865153	89865596	tissue-specific
chr16	89951014	89951300	tissue-specific
chr16	90629384	90629457	tissue-specific
chr16	91906627	91906668	tissue-specific
chr16	92825334	92825767	tissue-specific
chr16	93584537	93585274	tissue-specific
chr16	93703708	93704064	tissue-specific
chr16	93705146	93705488	tissue-specific
chr16	94253838	94254521	tissue-specific
chr16	94489474	94489584	tissue-specific
chr16	94864899	94865396	tissue-specific
chr16	95402138	95402263	tissue-specific
chr17	3975721	3976457	tissue-specific
chr17	5495005	5495358	tissue-specific
chr17	5949355	5949509	tissue-specific
chr17	6324762	6325101	tissue-specific
chr17	6341919	6342253	tissue-specific
chr17	6466791	6467099	tissue-specific
chr17	6612960	6613090	tissue-specific
chr17	6929981	6930347	tissue-specific
chr17	7135422	7135590	tissue-specific
chr17	9786239	9786617	tissue-specific
chr17	10357204	10357775	tissue-specific
chr17	24030530	24030865	tissue-specific
chr17	24364545	24365057	tissue-specific
chr17	24504587	24505215	tissue-specific
chr17	25811926	25812297	tissue-specific
chr17	25960450	25960804	tissue-specific
chr17	26234451	26234653	tissue-specific
chr17	27021184	27021753	tissue-specific
chr17	27022521	27023084	tissue-specific
chr17	28016480	28016566	tissue-specific
chr17	28298040	28298145	tissue-specific
chr17	28823233	28823507	tissue-specific
chr17	29569510	29570093	tissue-specific
chr17	29575477	29575547	tissue-specific
chr17	29775725	29776100	tissue-specific
chr17	30192724	30193003	tissue-specific
chr17	30340902	30341085	tissue-specific
chr17	30524611	30525050	tissue-specific
chr17	31021188	31021340	tissue-specific
chr17	31067055	31067367	tissue-specific
chr17	31324324	31324447	tissue-specific
chr17	31845805	31846251	tissue-specific
chr17	31879070	31879146	tissue-specific
chr17	31931564	31931907	tissue-specific
chr17	32787328	32787464	tissue-specific
chr17	34025791	34026027	tissue-specific
chr17	34758280	34758688	tissue-specific
chr17	35869003	35869166	tissue-specific
chr17	35990358	35990376	tissue-specific
chr17	41718623	41719169	tissue-specific
chr17	42822866	42823086	tissue-specific
chr17	42890556	42890868	tissue-specific
chr17	45645849	45646277	tissue-specific
chr17	45850092	45850256	tissue-specific
chr17	46607891	46608067	tissue-specific
chr17	47152030	47152509	tissue-specific
chr17	47551241	47551309	tissue-specific
chr17	48539060	48539661	tissue-specific
chr17	48598441	48598716	tissue-specific
chr17	48841809	48841982	tissue-specific
chr17	50047292	50047647	tissue-specific
chr17	55916496	55916518	tissue-specific
chr17	56098316	56098720	tissue-specific
chr17	57022547	57022869	tissue-specific
chr17	63012215	63012430	tissue-specific
chr17	65170812	65170899	tissue-specific
chr17	65903642	65904030	tissue-specific
chr17	66116844	66117082	tissue-specific
chr17	66325468	66325773	tissue-specific
chr17	66384114	66384458	tissue-specific
chr17	66437981	66438645	tissue-specific
chr17	67888267	67888328	tissue-specific
chr17	68631537	68631791	tissue-specific
chr17	74318967	74319179	tissue-specific
chr17	78197185	78197476	tissue-specific
chr17	78407734	78407844	tissue-specific
chr17	79345047	79345526	tissue-specific
chr17	82877166	82877334	tissue-specific
chr17	84014176	84014408	tissue-specific
chr17	87774738	87775159	tissue-specific
chr17	88506729	88507098	tissue-specific
chr18	5048740	5049459	tissue-specific
chr18	6796351	6796550	tissue-specific
chr18	8013897	8014002	tissue-specific
chr18	10051728	10052245	tissue-specific
chr18	13786626	13786881	tissue-specific
chr18	14505729	14506013	tissue-specific
chr18	23832502	23832622	tissue-specific
chr18	24538701	24538759	tissue-specific
chr18	24594387	24594619	tissue-specific
chr18	30770155	30770452	tissue-specific
chr18	31307072	31307235	tissue-specific
chr18	34842391	34842526	tissue-specific
chr18	35858409	35858900	tissue-specific
chr18	36140427	36140686	tissue-specific
chr18	36340597	36340891	tissue-specific
chr18	36486699	36486805	tissue-specific
chr18	38292075	38292350	tissue-specific
chr18	39766645	39766800	tissue-specific
chr18	42190533	42190717	tissue-specific
chr18	47720961	47720979	tissue-specific
chr18	50633313	50633743	tissue-specific
chr18	52208385	52208694	tissue-specific
chr18	54278827	54279313	tissue-specific
chr18	60919003	60919291	tissue-specific
chr18	60927096	60927230	tissue-specific
chr18	60946456	60946759	tissue-specific
chr18	61355649	61355947	tissue-specific
chr18	61640239	61640327	tissue-specific
chr18	61839357	61839951	tissue-specific
chr18	64167392	64167762	tissue-specific
chr18	68293066	68293225	tissue-specific
chr18	70564620	70565296	tissue-specific
chr18	75411954	75412463	tissue-specific
chr18	75434842	75435300	tissue-specific
chr18	76145593	76146133	tissue-specific
chr18	77254388	77254790	tissue-specific
chr18	80229558	80229698	tissue-specific
chr18	80624108	80624474	tissue-specific
chr18	82716622	82716803	tissue-specific
chr18	83973632	83974411	tissue-specific
chr18	85621255	85621861	tissue-specific
chr19	4218386	4218518	tissue-specific
chr19	4434406	4434582	tissue-specific
chr19	5026364	5026580	tissue-specific
chr19	5800864	5801394	tissue-specific
chr19	7211561	7211994	tissue-specific
chr19	10393529	10393679	tissue-specific
chr19	10805874	10805961	tissue-specific
chr19	10866914	10867066	tissue-specific
chr19	11943142	11943154	tissue-specific
chr19	17555245	17555499	tissue-specific
chr19	17978058	17978068	tissue-specific
chr19	23165607	23166038	tissue-specific
chr19	23891437	23891710	tissue-specific
chr19	23943013	23943233	tissue-specific
chr19	24195054	24195440	tissue-specific
chr19	24541537	24541881	tissue-specific
chr19	25352178	25352284	tissue-specific
chr19	26510416	26510523	tissue-specific
chr19	30566654	30566942	tissue-specific
chr19	31861587	31861781	tissue-specific
chr19	33386608	33386686	tissue-specific
chr19	34959486	34959739	tissue-specific
chr19	39968568	39968596	tissue-specific
chr19	42663843	42664137	tissue-specific
chr19	44302943	44303542	tissue-specific
chr19	44514909	44515144	tissue-specific
chr19	47457159	47457809	tissue-specific
chr19	48059838	48060083	tissue-specific
chr19	48932630	48933008	tissue-specific
chr19	49460422	49460855	tissue-specific
chr19	53010045	53010440	tissue-specific
chr19	53084514	53084899	tissue-specific
chr19	55192456	55192860	tissue-specific
chr19	55469631	55470114	tissue-specific
chrX	8975933	8976187	tissue-specific
chrX	21761842	21761963	tissue-specific
chrX	22569628	22569996	tissue-specific
chrX	36922751	36922767	tissue-specific
chrX	38251496	38251693	tissue-specific
chrX	39667174	39667589	tissue-specific
chrX	41705430	41705909	tissue-specific
chrX	45059828	45059846	tissue-specific
chrX	48270553	48270701	tissue-specific
chrX	50597264	50597388	tissue-specific
chrX	57286213	57286534	tissue-specific
chrX	57543454	57544140	tissue-specific
chrX	59849638	59849934	tissue-specific
chrX	65974911	65975187	tissue-specific
chrX	67656275	67656287	tissue-specific
chrX	77465185	77465398	tissue-specific
chrX	77968688	77969075	tissue-specific
chrX	91844056	91844440	tissue-specific
chrX	94139911	94139923	tissue-specific
chrX	100731110	100731282	tissue-specific
chrX	100757813	100757837	tissue-specific
chrX	100768935	100769176	tissue-specific
chrX	103741578	103741634	tissue-specific
chrX	103879632	103879747	tissue-specific
chrX	135165166	135165184	tissue-specific
chrX	136215373	136215548	tissue-specific
chrX	137111930	137112366	tissue-specific
chrX	140061629	140061858	tissue-specific
chrX	140520466	140521038	tissue-specific
chrX	144116711	144117232	tissue-specific
chrX	148235353	148236042	tissue-specific
chrX	149581613	149581625	tissue-specific
chrX	151521953	151522571	tissue-specific
chrX	151579742	151580063	tissue-specific
chrX	152973562	152973848	tissue-specific
chr1	4807534	4808321	shared MHBs with low MHL
chr1	4857573	4858496	shared MHBs with low MHL
chr1	5082861	5083727	shared MHBs with low MHL
chr1	5916218	5917023	shared MHBs with low MHL
chr1	8939003	8939133	shared MHBs with low MHL
chr1	9546259	9547029	shared MHBs with low MHL
chr1	9747229	9748770	shared MHBs with low MHL
chr1	10232474	10233343	shared MHBs with low MHL
chr1	11413754	11414680	shared MHBs with low MHL
chr1	15286709	15287263	shared MHBs with low MHL
chr1	25829330	25830402	shared MHBs with low MHL
chr1	30873388	30874128	shared MHBs with low MHL
chr1	34011397	34012132	shared MHBs with low MHL
chr1	34432442	34433459	shared MHBs with low MHL
chr1	36068007	36068993	shared MHBs with low MHL
chr1	36938853	36939667	shared MHBs with low MHL
chr1	38835857	38836775	shared MHBs with low MHL
chr1	38847813	38848423	shared MHBs with low MHL
chr1	39650100	39651042	shared MHBs with low MHL
chr1	39939212	39939827	shared MHBs with low MHL
chr1	40790391	40791283	shared MHBs with low MHL
chr1	42229530	42230230	shared MHBs with low MHL
chr1	42257880	42258501	shared MHBs with low MHL
chr1	44198688	44199182	shared MHBs with low MHL
chr1	50927331	50928394	shared MHBs with low MHL
chr1	52232069	52233462	shared MHBs with low MHL
chr1	54557122	54557891	shared MHBs with low MHL
chr1	55226065	55226778	shared MHBs with low MHL
chr1	55405916	55406790	shared MHBs with low MHL
chr1	56972964	56973946	shared MHBs with low MHL
chr1	59376232	59376460	shared MHBs with low MHL
chr1	59483007	59483765	shared MHBs with low MHL
chr1	59764323	59764928	shared MHBs with low MHL
chr1	60409526	60410250	shared MHBs with low MHL
chr1	62705584	62706260	shared MHBs with low MHL
chr1	62707418	62708047	shared MHBs with low MHL
chr1	63266741	63267193	shared MHBs with low MHL
chr1	63308930	63309316	shared MHBs with low MHL
chr1	63309532	63309966	shared MHBs with low MHL
chr1	63994786	63995207	shared MHBs with low MHL
chr1	64616356	64617253	shared MHBs with low MHL
chr1	64734973	64736076	shared MHBs with low MHL
chr1	65178356	65179106	shared MHBs with low MHL
chr1	66277497	66277666	shared MHBs with low MHL
chr1	67038339	67039128	shared MHBs with low MHL
chr1	69107706	69108410	shared MHBs with low MHL
chr1	69826844	69827201	shared MHBs with low MHL
chr1	72254558	72255383	shared MHBs with low MHL
chr1	72307370	72308193	shared MHBs with low MHL
chr1	72536489	72537420	shared MHBs with low MHL
chr1	72739357	72739975	shared MHBs with low MHL
chr1	72873420	72874320	shared MHBs with low MHL
chr1	72874568	72874919	shared MHBs with low MHL
chr1	74068562	74069040	shared MHBs with low MHL
chr1	74303586	74304134	shared MHBs with low MHL
chr1	74600928	74601665	shared MHBs with low MHL
chr1	74855282	74856741	shared MHBs with low MHL
chr1	75375336	75375584	shared MHBs with low MHL
chr1	75381558	75382071	shared MHBs with low MHL
chr1	75388441	75389103	shared MHBs with low MHL
chr1	75422783	75423439	shared MHBs with low MHL
chr1	75478558	75479298	shared MHBs with low MHL
chr1	75559419	75560269	shared MHBs with low MHL
chr1	78201156	78201616	shared MHBs with low MHL
chr1	79832788	79833473	shared MHBs with low MHL
chr1	82289958	82290982	shared MHBs with low MHL
chr1	84709855	84710131	shared MHBs with low MHL
chr1	84710298	84710738	shared MHBs with low MHL
chr1	85794038	85794839	shared MHBs with low MHL
chr1	85894261	85895075	shared MHBs with low MHL
chr1	86526439	86527243	shared MHBs with low MHL
chr1	87264165	87265082	shared MHBs with low MHL
chr1	87466921	87467305	shared MHBs with low MHL
chr1	89580326	89581346	shared MHBs with low MHL
chr1	89930600	89931255	shared MHBs with low MHL
chr1	91540167	91541036	shared MHBs with low MHL
chr1	91800432	91801050	shared MHBs with low MHL
chr1	92831967	92832796	shared MHBs with low MHL
chr1	92906863	92907591	shared MHBs with low MHL
chr1	95313538	95314373	shared MHBs with low MHL
chr1	97660684	97661340	shared MHBs with low MHL
chr1	127868721	127869450	shared MHBs with low MHL
chr1	128244778	128245193	shared MHBs with low MHL
chr1	130715739	130716282	shared MHBs with low MHL
chr1	130716593	130717469	shared MHBs with low MHL
chr1	131244470	131245495	shared MHBs with low MHL
chr1	132390760	132391624	shared MHBs with low MHL
chr1	133025610	133026448	shared MHBs with low MHL
chr1	133329257	133329892	shared MHBs with low MHL
chr1	133397641	133398333	shared MHBs with low MHL
chr1	133695860	133696140	shared MHBs with low MHL
chr1	133800555	133801179	shared MHBs with low MHL
chr1	134955400	134956185	shared MHBs with low MHL
chr1	134987321	134988031	shared MHBs with low MHL
chr1	135510032	135510637	shared MHBs with low MHL
chr1	135583639	135584059	shared MHBs with low MHL
chr1	135766147	135766984	shared MHBs with low MHL
chr1	136345509	136346369	shared MHBs with low MHL
chr1	136625051	136625757	shared MHBs with low MHL
chr1	136781564	136782044	shared MHBs with low MHL
chr1	138617621	138618489	shared MHBs with low MHL
chr1	150393034	150393919	shared MHBs with low MHL
chr1	151499781	151500560	shared MHBs with low MHL
chr1	152577941	152578736	shared MHBs with low MHL
chr1	153679251	153679444	shared MHBs with low MHL
chr1	154725482	154726236	shared MHBs with low MHL
chr1	155097909	155098468	shared MHBs with low MHL
chr1	155098908	155099789	shared MHBs with low MHL
chr1	155233874	155234306	shared MHBs with low MHL
chr1	158355469	158356430	shared MHBs with low MHL
chr1	161069970	161070580	shared MHBs with low MHL
chr1	161142441	161143102	shared MHBs with low MHL
chr1	162571142	162571866	shared MHBs with low MHL
chr1	163312123	163312882	shared MHBs with low MHL
chr1	164457081	164458708	shared MHBs with low MHL
chr1	164461488	164462133	shared MHBs with low MHL
chr1	164787790	164788035	shared MHBs with low MHL
chr1	165237036	165237666	shared MHBs with low MHL
chr1	165460875	165461807	shared MHBs with low MHL
chr1	165634116	165634877	shared MHBs with low MHL
chr1	165840579	165841481	shared MHBs with low MHL
chr1	167001549	167002099	shared MHBs with low MHL
chr1	170214734	170215579	shared MHBs with low MHL
chr1	170255251	170255858	shared MHBs with low MHL
chr1	171073541	171073822	shared MHBs with low MHL
chr1	172053646	172054400	shared MHBs with low MHL
chr1	172312298	172312956	shared MHBs with low MHL
chr1	172325843	172326600	shared MHBs with low MHL
chr1	172376231	172377619	shared MHBs with low MHL
chr1	174501609	174503192	shared MHBs with low MHL
chr1	177572945	177573295	shared MHBs with low MHL
chr1	178337148	178337915	shared MHBs with low MHL
chr1	179960521	179961431	shared MHBs with low MHL
chr1	181352325	181353328	shared MHBs with low MHL
chr1	182796846	182797462	shared MHBs with low MHL
chr1	183296859	183297447	shared MHBs with low MHL
chr1	183982123	183982472	shared MHBs with low MHL
chr1	184724559	184725339	shared MHBs with low MHL
chr1	184727004	184728350	shared MHBs with low MHL
chr1	185481873	185482308	shared MHBs with low MHL
chr1	187607020	187607703	shared MHBs with low MHL
chr1	187651511	187652180	shared MHBs with low MHL
chr1	190681696	190682442	shared MHBs with low MHL
chr1	191575580	191576361	shared MHBs with low MHL
chr1	191718691	191719551	shared MHBs with low MHL
chr1	192136404	192137472	shared MHBs with low MHL
chr1	193035296	193036209	shared MHBs with low MHL
chr2	6100088	6100690	shared MHBs with low MHL
chr2	6884085	6884673	shared MHBs with low MHL
chr2	10079398	10080267	shared MHBs with low MHL
chr2	10080641	10081283	shared MHBs with low MHL
chr2	12418774	12419559	shared MHBs with low MHL
chr2	14873816	14874322	shared MHBs with low MHL
chr2	16356678	16357466	shared MHBs with low MHL
chr2	18392079	18393015	shared MHBs with low MHL
chr2	18688698	18689117	shared MHBs with low MHL
chr2	19909559	19910399	shared MHBs with low MHL
chr2	22622205	22622875	shared MHBs with low MHL
chr2	22623945	22624757	shared MHBs with low MHL
chr2	24367416	24367903	shared MHBs with low MHL
chr2	25055587	25056120	shared MHBs with low MHL
chr2	25288452	25288785	shared MHBs with low MHL
chr2	25291995	25292615	shared MHBs with low MHL
chr2	25318567	25319517	shared MHBs with low MHL
chr2	25579389	25580150	shared MHBs with low MHL
chr2	25607983	25608777	shared MHBs with low MHL
chr2	25616188	25616741	shared MHBs with low MHL
chr2	26040002	26040264	shared MHBs with low MHL
chr2	26333231	26333565	shared MHBs with low MHL
chr2	26408501	26409058	shared MHBs with low MHL
chr2	26487629	26487974	shared MHBs with low MHL
chr2	26501479	26502115	shared MHBs with low MHL
chr2	26910069	26910976	shared MHBs with low MHL
chr2	26916078	26916881	shared MHBs with low MHL
chr2	28545292	28545890	shared MHBs with low MHL
chr2	28751383	28751933	shared MHBs with low MHL
chr2	30177774	30178509	shared MHBs with low MHL
chr2	30415746	30416613	shared MHBs with low MHL
chr2	30503623	30504221	shared MHBs with low MHL
chr2	30794346	30795188	shared MHBs with low MHL
chr2	31245750	31246389	shared MHBs with low MHL
chr2	31759852	31760358	shared MHBs with low MHL
chr2	32038739	32038984	shared MHBs with low MHL
chr2	32174308	32174791	shared MHBs with low MHL
chr2	32535399	32536170	shared MHBs with low MHL
chr2	32575397	32576135	shared MHBs with low MHL
chr2	32741174	32741985	shared MHBs with low MHL
chr2	32742344	32742637	shared MHBs with low MHL
chr2	33584992	33585593	shared MHBs with low MHL
chr2	33641886	33642689	shared MHBs with low MHL
chr2	33794408	33794871	shared MHBs with low MHL
chr2	34771713	34772715	shared MHBs with low MHL
chr2	35131949	35132572	shared MHBs with low MHL
chr2	36090690	36091469	shared MHBs with low MHL
chr2	36102389	36103174	shared MHBs with low MHL
chr2	38354807	38355598	shared MHBs with low MHL
chr2	45059039	45059372	shared MHBs with low MHL
chr2	49453233	49453393	shared MHBs with low MHL
chr2	49619147	49619875	shared MHBs with low MHL
chr2	50296276	50296933	shared MHBs with low MHL
chr2	52557433	52557939	shared MHBs with low MHL
chr2	54084801	54085572	shared MHBs with low MHL
chr2	54436371	54437237	shared MHBs with low MHL
chr2	55437014	55437885	shared MHBs with low MHL
chr2	57112422	57112771	shared MHBs with low MHL
chr2	57114041	57114826	shared MHBs with low MHL
chr2	57856803	57857293	shared MHBs with low MHL
chr2	58596775	58597430	shared MHBs with low MHL
chr2	59042516	59043031	shared MHBs with low MHL
chr2	60037404	60037651	shared MHBs with low MHL
chr2	60717315	60717788	shared MHBs with low MHL
chr2	61805851	61806332	shared MHBs with low MHL
chr2	62341756	62341810	shared MHBs with low MHL
chr2	68470899	68471725	shared MHBs with low MHL
chr2	68861185	68862160	shared MHBs with low MHL
chr2	69712982	69713692	shared MHBs with low MHL
chr2	69822723	69823475	shared MHBs with low MHL
chr2	69861743	69862698	shared MHBs with low MHL
chr2	70562957	70563651	shared MHBs with low MHL
chr2	70563851	70564462	shared MHBs with low MHL
chr2	70568436	70568978	shared MHBs with low MHL
chr2	71527190	71527901	shared MHBs with low MHL
chr2	71531717	71532192	shared MHBs with low MHL
chr2	71534292	71534735	shared MHBs with low MHL
chr2	71540544	71541042	shared MHBs with low MHL
chr2	72476525	72477279	shared MHBs with low MHL
chr2	72978384	72979579	shared MHBs with low MHL
chr2	73273691	73274934	shared MHBs with low MHL
chr2	73278626	73279435	shared MHBs with low MHL
chr2	75470359	75470975	shared MHBs with low MHL
chr2	76370207	76370864	shared MHBs with low MHL
chr2	77703106	77703414	shared MHBs with low MHL
chr2	80446087	80446938	shared MHBs with low MHL
chr2	80580685	80581611	shared MHBs with low MHL
chr2	84649684	84649977	shared MHBs with low MHL
chr2	84677626	84678362	shared MHBs with low MHL
chr2	84936632	84937059	shared MHBs with low MHL
chr2	85036824	85037419	shared MHBs with low MHL
chr2	85060901	85061170	shared MHBs with low MHL
chr2	85110532	85110949	shared MHBs with low MHL
chr2	90885662	90886388	shared MHBs with low MHL
chr2	90889358	90890631	shared MHBs with low MHL
chr2	91709952	91710815	shared MHBs with low MHL
chr2	91730448	91730877	shared MHBs with low MHL
chr2	91921289	91922221	shared MHBs with low MHL
chr2	91975317	91975814	shared MHBs with low MHL
chr2	92185281	92186059	shared MHBs with low MHL
chr2	92388892	92389295	shared MHBs with low MHL
chr2	92432689	92433331	shared MHBs with low MHL
chr2	92459076	92459563	shared MHBs with low MHL
chr2	92599270	92600074	shared MHBs with low MHL
chr2	93187375	93188403	shared MHBs with low MHL
chr2	93955771	93956625	shared MHBs with low MHL
chr2	94010118	94011209	shared MHBs with low MHL
chr2	94406471	94407345	shared MHBs with low MHL
chr2	94437557	94438366	shared MHBs with low MHL
chr2	102449710	102450538	shared MHBs with low MHL
chr2	102549795	102550378	shared MHBs with low MHL
chr2	103073019	103073518	shared MHBs with low MHL
chr2	104408975	104409678	shared MHBs with low MHL
chr2	105661066	105661871	shared MHBs with low MHL
chr2	105669874	105670611	shared MHBs with low MHL
chr2	105672210	105672790	shared MHBs with low MHL
chr2	105681982	105682476	shared MHBs with low MHL
chr2	105683835	105684068	shared MHBs with low MHL
chr2	105686585	105687286	shared MHBs with low MHL
chr2	106693362	106694090	shared MHBs with low MHL
chr2	109917559	109918393	shared MHBs with low MHL
chr2	112367467	112368405	shared MHBs with low MHL
chr2	113818229	113818513	shared MHBs with low MHL
chr2	116075525	116076092	shared MHBs with low MHL
chr2	117228398	117228914	shared MHBs with low MHL
chr2	118388767	118389457	shared MHBs with low MHL
chr2	119156043	119156832	shared MHBs with low MHL
chr2	119208700	119209510	shared MHBs with low MHL
chr2	120076121	120076648	shared MHBs with low MHL
chr2	120849717	120850598	shared MHBs with low MHL
chr2	121139315	121139593	shared MHBs with low MHL
chr2	121413708	121414505	shared MHBs with low MHL
chr2	122701973	122702777	shared MHBs with low MHL
chr2	125673177	125673946	shared MHBs with low MHL
chr2	125731592	125732261	shared MHBs with low MHL
chr2	127247268	127247915	shared MHBs with low MHL
chr2	127541042	127541606	shared MHBs with low MHL
chr2	127792025	127792905	shared MHBs with low MHL
chr2	128124535	128125295	shared MHBs with low MHL
chr2	128686690	128687498	shared MHBs with low MHL
chr2	129197845	129198568	shared MHBs with low MHL
chr2	130450063	130450808	shared MHBs with low MHL
chr2	131040860	131041581	shared MHBs with low MHL
chr2	131178984	131180168	shared MHBs with low MHL
chr2	134785821	134786896	shared MHBs with low MHL
chr2	139677184	139678025	shared MHBs with low MHL
chr2	140066397	140067167	shared MHBs with low MHL
chr2	144458873	144459276	shared MHBs with low MHL
chr2	146745278	146745998	shared MHBs with low MHL
chr2	147013455	147013906	shared MHBs with low MHL
chr2	147454577	147455072	shared MHBs with low MHL
chr2	148406228	148406914	shared MHBs with low MHL
chr2	148407211	148407993	shared MHBs with low MHL
chr2	150525403	150526175	shared MHBs with low MHL
chr2	150607928	150608916	shared MHBs with low MHL
chr2	150786449	150787228	shared MHBs with low MHL
chr2	151632058	151632686	shared MHBs with low MHL
chr2	151970536	151971111	shared MHBs with low MHL
chr2	152331840	152332672	shared MHBs with low MHL
chr2	152368567	152368951	shared MHBs with low MHL
chr2	153052349	153053050	shared MHBs with low MHL
chr2	153224829	153225377	shared MHBs with low MHL
chr2	153483497	153483922	shared MHBs with low MHL
chr2	154355497	154355904	shared MHBs with low MHL
chr2	154426652	154427121	shared MHBs with low MHL
chr2	155630803	155631392	shared MHBs with low MHL
chr2	155632862	155633300	shared MHBs with low MHL
chr2	157049684	157050073	shared MHBs with low MHL
chr2	157078023	157079012	shared MHBs with low MHL
chr2	158028403	158029503	shared MHBs with low MHL
chr2	158687809	158688256	shared MHBs with low MHL
chr2	158794750	158795412	shared MHBs with low MHL
chr2	160590399	160590939	shared MHBs with low MHL
chr2	161511590	161512112	shared MHBs with low MHL
chr2	162908267	162908815	shared MHBs with low MHL
chr2	162931229	162932117	shared MHBs with low MHL
chr2	163644430	163645323	shared MHBs with low MHL
chr2	163853670	163854210	shared MHBs with low MHL
chr2	163918462	163919048	shared MHBs with low MHL
chr2	164785800	164786611	shared MHBs with low MHL
chr2	164832652	164833490	shared MHBs with low MHL
chr2	164961851	164962289	shared MHBs with low MHL
chr2	164969175	164969806	shared MHBs with low MHL
chr2	165043118	165043453	shared MHBs with low MHL
chr2	165503803	165504070	shared MHBs with low MHL
chr2	166346444	166347072	shared MHBs with low MHL
chr2	167376204	167376592	shared MHBs with low MHL
chr2	168106736	168107360	shared MHBs with low MHL
chr2	168702208	168702617	shared MHBs with low MHL
chr2	170405891	170406954	shared MHBs with low MHL
chr2	173586106	173586850	shared MHBs with low MHL
chr2	174330064	174330665	shared MHBs with low MHL
chr2	174415719	174416446	shared MHBs with low MHL
chr2	177464792	177465246	shared MHBs with low MHL
chr2	178513634	178514034	shared MHBs with low MHL
chr2	179238400	179238604	shared MHBs with low MHL
chr2	179974573	179975087	shared MHBs with low MHL
chr2	180892950	180894303	shared MHBs with low MHL
chr2	181134759	181135532	shared MHBs with low MHL
chr2	181147613	181148321	shared MHBs with low MHL
chr2	181187156	181188099	shared MHBs with low MHL
chr2	181581372	181582059	shared MHBs with low MHL
chr3	5860292	5860824	shared MHBs with low MHL
chr3	9519904	9520747	shared MHBs with low MHL
chr3	9832955	9833810	shared MHBs with low MHL
chr3	13471411	13471888	shared MHBs with low MHL
chr3	17794288	17795035	shared MHBs with low MHL
chr3	18053977	18054727	shared MHBs with low MHL
chr3	19627851	19628441	shared MHBs with low MHL
chr3	19693652	19694426	shared MHBs with low MHL
chr3	19894855	19895611	shared MHBs with low MHL
chr3	26153172	26154152	shared MHBs with low MHL
chr3	26331038	26331925	shared MHBs with low MHL
chr3	26333387	26333819	shared MHBs with low MHL
chr3	27709802	27710312	shared MHBs with low MHL
chr3	30602009	30602945	shared MHBs with low MHL
chr3	30793712	30794243	shared MHBs with low MHL
chr3	34650913	34651693	shared MHBs with low MHL
chr3	34662718	34663458	shared MHBs with low MHL
chr3	37656059	37656745	shared MHBs with low MHL
chr3	37723667	37724155	shared MHBs with low MHL
chr3	38230247	38230543	shared MHBs with low MHL
chr3	40745168	40745986	shared MHBs with low MHL
chr3	49756154	49757112	shared MHBs with low MHL
chr3	52103527	52104152	shared MHBs with low MHL
chr3	53016769	53017337	shared MHBs with low MHL
chr3	55787795	55788260	shared MHBs with low MHL
chr3	56183280	56183962	shared MHBs with low MHL
chr3	61364859	61365973	shared MHBs with low MHL
chr3	63963797	63964688	shared MHBs with low MHL
chr3	65392085	65393035	shared MHBs with low MHL
chr3	65528127	65528924	shared MHBs with low MHL
chr3	65957771	65958641	shared MHBs with low MHL
chr3	66650368	66650906	shared MHBs with low MHL
chr3	68494516	68495345	shared MHBs with low MHL
chr3	68608707	68609425	shared MHBs with low MHL
chr3	69317211	69318160	shared MHBs with low MHL
chr3	69721872	69722847	shared MHBs with low MHL
chr3	78966756	78967125	shared MHBs with low MHL
chr3	79066505	79066804	shared MHBs with low MHL
chr3	80800473	80801441	shared MHBs with low MHL
chr3	80802421	80803006	shared MHBs with low MHL
chr3	82144903	82145679	shared MHBs with low MHL
chr3	82876232	82876814	shared MHBs with low MHL
chr3	84190619	84191258	shared MHBs with low MHL
chr3	84334811	84335164	shared MHBs with low MHL
chr3	84745926	84746204	shared MHBs with low MHL
chr3	84952336	84952612	shared MHBs with low MHL
chr3	85186649	85187141	shared MHBs with low MHL
chr3	86787044	86787463	shared MHBs with low MHL
chr3	86919533	86920389	shared MHBs with low MHL
chr3	87617492	87618188	shared MHBs with low MHL
chr3	87919193	87919970	shared MHBs with low MHL
chr3	87971251	87972008	shared MHBs with low MHL
chr3	88436557	88437133	shared MHBs with low MHL
chr3	88536129	88536664	shared MHBs with low MHL
chr3	88620712	88621294	shared MHBs with low MHL
chr3	88621883	88622874	shared MHBs with low MHL
chr3	88772218	88772755	shared MHBs with low MHL
chr3	89090373	89091943	shared MHBs with low MHL
chr3	89390837	89391094	shared MHBs with low MHL
chr3	90508607	90509386	shared MHBs with low MHL
chr3	95173166	95173802	shared MHBs with low MHL
chr3	95282303	95283061	shared MHBs with low MHL
chr3	95427500	95428374	shared MHBs with low MHL
chr3	95701870	95702488	shared MHBs with low MHL
chr3	96196776	96197415	shared MHBs with low MHL
chr3	96239908	96240904	shared MHBs with low MHL
chr3	96245081	96245763	shared MHBs with low MHL
chr3	96268500	96269214	shared MHBs with low MHL
chr3	96269387	96270310	shared MHBs with low MHL
chr3	96593473	96594282	shared MHBs with low MHL
chr3	96597382	96598889	shared MHBs with low MHL
chr3	97766770	97768385	shared MHBs with low MHL
chr3	98381922	98383042	shared MHBs with low MHL
chr3	98427167	98427643	shared MHBs with low MHL
chr3	99257714	99258553	shared MHBs with low MHL
chr3	101377623	101378254	shared MHBs with low MHL
chr3	103146482	103146965	shared MHBs with low MHL
chr3	104219735	104220602	shared MHBs with low MHL
chr3	104789760	104790238	shared MHBs with low MHL
chr3	105546558	105547091	shared MHBs with low MHL
chr3	107036587	107037467	shared MHBs with low MHL
chr3	107331926	107332905	shared MHBs with low MHL
chr3	107458087	107458767	shared MHBs with low MHL
chr3	107459726	107460463	shared MHBs with low MHL
chr3	108134722	108134995	shared MHBs with low MHL
chr3	108283838	108284653	shared MHBs with low MHL
chr3	108910917	108911798	shared MHBs with low MHL
chr3	110142981	110144011	shared MHBs with low MHL
chr3	113630218	113630960	shared MHBs with low MHL
chr3	117574977	117575763	shared MHBs with low MHL
chr3	118434863	118435420	shared MHBs with low MHL
chr3	121262820	121263565	shared MHBs with low MHL
chr3	122074202	122074719	shared MHBs with low MHL
chr3	122293227	122293817	shared MHBs with low MHL
chr3	123507710	123508679	shared MHBs with low MHL
chr3	125404084	125404582	shared MHBs with low MHL
chr3	125937441	125938226	shared MHBs with low MHL
chr3	126997500	126998138	shared MHBs with low MHL
chr3	127161467	127162354	shared MHBs with low MHL
chr3	127225444	127226297	shared MHBs with low MHL
chr3	130337930	130338196	shared MHBs with low MHL
chr3	130963599	130964031	shared MHBs with low MHL
chr3	133339110	133339498	shared MHBs with low MHL
chr3	134239769	134240708	shared MHBs with low MHL
chr3	135630425	135631191	shared MHBs with low MHL
chr3	137918102	137918855	shared MHBs with low MHL
chr3	138143572	138144467	shared MHBs with low MHL
chr3	138741885	138742897	shared MHBs with low MHL
chr3	138753285	138753703	shared MHBs with low MHL
chr3	144367128	144367467	shared MHBs with low MHL
chr3	145292432	145292882	shared MHBs with low MHL
chr3	151762667	151762892	shared MHBs with low MHL
chr3	153659704	153660260	shared MHBs with low MHL
chr3	154646900	154647802	shared MHBs with low MHL
chr3	156561852	156562702	shared MHBs with low MHL
chr3	157947441	157948268	shared MHBs with low MHL
chr3	158561194	158561839	shared MHBs with low MHL
chr4	3937800	3938627	shared MHBs with low MHL
chr4	4792560	4793338	shared MHBs with low MHL
chr4	5724142	5724849	shared MHBs with low MHL
chr4	8535494	8535999	shared MHBs with low MHL
chr4	9337443	9338103	shared MHBs with low MHL
chr4	11966491	11967118	shared MHBs with low MHL
chr4	15265917	15266705	shared MHBs with low MHL
chr4	22497363	22498207	shared MHBs with low MHL
chr4	32303748	32303982	shared MHBs with low MHL
chr4	32531520	32531985	shared MHBs with low MHL
chr4	32656601	32657351	shared MHBs with low MHL
chr4	32951627	32951934	shared MHBs with low MHL
chr4	33030793	33031315	shared MHBs with low MHL
chr4	33188814	33189774	shared MHBs with low MHL
chr4	33208864	33209413	shared MHBs with low MHL
chr4	33247823	33248617	shared MHBs with low MHL
chr4	34696241	34696467	shared MHBs with low MHL
chr4	40723031	40723736	shared MHBs with low MHL
chr4	41314246	41315112	shared MHBs with low MHL
chr4	41712434	41713252	shared MHBs with low MHL
chr4	41740365	41741258	shared MHBs with low MHL
chr4	42734817	42735479	shared MHBs with low MHL
chr4	43442372	43443910	shared MHBs with low MHL
chr4	46039366	46039955	shared MHBs with low MHL
chr4	46086733	46086979	shared MHBs with low MHL
chr4	46101325	46101515	shared MHBs with low MHL
chr4	46649592	46650314	shared MHBs with low MHL
chr4	46836098	46836643	shared MHBs with low MHL
chr4	46989772	46990595	shared MHBs with low MHL
chr4	46991020	46991562	shared MHBs with low MHL
chr4	47473592	47474647	shared MHBs with low MHL
chr4	49632001	49632807	shared MHBs with low MHL
chr4	49845555	49846446	shared MHBs with low MHL
chr4	53217566	53218394	shared MHBs with low MHL
chr4	53440882	53441514	shared MHBs with low MHL
chr4	53713929	53714925	shared MHBs with low MHL
chr4	56801621	56802220	shared MHBs with low MHL
chr4	58400805	58401408	shared MHBs with low MHL
chr4	68953705	68954422	shared MHBs with low MHL
chr4	70410102	70410887	shared MHBs with low MHL
chr4	78211460	78212153	shared MHBs with low MHL
chr4	80910658	80911597	shared MHBs with low MHL
chr4	82504347	82505323	shared MHBs with low MHL
chr4	82537778	82538737	shared MHBs with low MHL
chr4	82704275	82704765	shared MHBs with low MHL
chr4	83417580	83418381	shared MHBs with low MHL
chr4	86575406	86577051	shared MHBs with low MHL
chr4	89306786	89307366	shared MHBs with low MHL
chr4	89875838	89876348	shared MHBs with low MHL
chr4	91375811	91376820	shared MHBs with low MHL
chr4	95049949	95050836	shared MHBs with low MHL
chr4	97611325	97611709	shared MHBs with low MHL
chr4	97868607	97869331	shared MHBs with low MHL
chr4	98102723	98103086	shared MHBs with low MHL
chr4	98923809	98924571	shared MHBs with low MHL
chr4	101355379	101356209	shared MHBs with low MHL
chr4	103118844	103119521	shared MHBs with low MHL
chr4	103619990	103620809	shared MHBs with low MHL
chr4	106315743	106317034	shared MHBs with low MHL
chr4	106815755	106816263	shared MHBs with low MHL
chr4	107066347	107067204	shared MHBs with low MHL
chr4	107820234	107820772	shared MHBs with low MHL
chr4	109156337	109157230	shared MHBs with low MHL
chr4	114416064	114416578	shared MHBs with low MHL
chr4	114685626	114686030	shared MHBs with low MHL
chr4	114986654	114987444	shared MHBs with low MHL
chr4	115095488	115096107	shared MHBs with low MHL
chr4	115280982	115281538	shared MHBs with low MHL
chr4	116182818	116183202	shared MHBs with low MHL
chr4	116221607	116222709	shared MHBs with low MHL
chr4	116463750	116464592	shared MHBs with low MHL
chr4	116555635	116556107	shared MHBs with low MHL
chr4	117644999	117645432	shared MHBs with low MHL
chr4	117883233	117883726	shared MHBs with low MHL
chr4	118445773	118446993	shared MHBs with low MHL
chr4	119814707	119815277	shared MHBs with low MHL
chr4	121016589	121017288	shared MHBs with low MHL
chr4	121039353	121040115	shared MHBs with low MHL
chr4	123104893	123105591	shared MHBs with low MHL
chr4	123283013	123283890	shared MHBs with low MHL
chr4	123664092	123665046	shared MHBs with low MHL
chr4	123972288	123972935	shared MHBs with low MHL
chr4	124695840	124696230	shared MHBs with low MHL
chr4	126236845	126237350	shared MHBs with low MHL
chr4	126256048	126256616	shared MHBs with low MHL
chr4	126278544	126278815	shared MHBs with low MHL
chr4	126753187	126753966	shared MHBs with low MHL
chr4	127021116	127021884	shared MHBs with low MHL
chr4	127419363	127419904	shared MHBs with low MHL
chr4	128909077	128909578	shared MHBs with low MHL
chr4	129741377	129741969	shared MHBs with low MHL
chr4	129771707	129772332	shared MHBs with low MHL
chr4	131107387	131108084	shared MHBs with low MHL
chr4	132308447	132309106	shared MHBs with low MHL
chr4	132352362	132353064	shared MHBs with low MHL
chr4	132883913	132884892	shared MHBs with low MHL
chr4	133013606	133014199	shared MHBs with low MHL
chr4	133240430	133241238	shared MHBs with low MHL
chr4	133293143	133293739	shared MHBs with low MHL
chr4	133630758	133631323	shared MHBs with low MHL
chr4	133752479	133753221	shared MHBs with low MHL
chr4	134159618	134160876	shared MHBs with low MHL
chr4	134371501	134372154	shared MHBs with low MHL
chr4	134448025	134448305	shared MHBs with low MHL
chr4	134923237	134924386	shared MHBs with low MHL
chr4	135155148	135155811	shared MHBs with low MHL
chr4	135797858	135798622	shared MHBs with low MHL
chr4	136052298	136052861	shared MHBs with low MHL
chr4	136143592	136144310	shared MHBs with low MHL
chr4	137476547	137476992	shared MHBs with low MHL
chr4	137744413	137744913	shared MHBs with low MHL
chr4	138325789	138326486	shared MHBs with low MHL
chr4	138455891	138456644	shared MHBs with low MHL
chr4	138677545	138678123	shared MHBs with low MHL
chr4	138913370	138914277	shared MHBs with low MHL
chr4	139130155	139130882	shared MHBs with low MHL
chr4	139761798	139762328	shared MHBs with low MHL
chr4	140246015	140246811	shared MHBs with low MHL
chr4	140581862	140582474	shared MHBs with low MHL
chr4	141077417	141078427	shared MHBs with low MHL
chr4	147124801	147125089	shared MHBs with low MHL
chr4	148951661	148953111	shared MHBs with low MHL
chr4	149306343	149307005	shared MHBs with low MHL
chr4	149307066	149308005	shared MHBs with low MHL
chr4	149724526	149725034	shared MHBs with low MHL
chr4	150033160	150033680	shared MHBs with low MHL
chr4	150047829	150048969	shared MHBs with low MHL
chr4	150258111	150258807	shared MHBs with low MHL
chr4	150569411	150570296	shared MHBs with low MHL
chr4	152107492	152108129	shared MHBs with low MHL
chr4	152108208	152108589	shared MHBs with low MHL
chr4	152131972	152132745	shared MHBs with low MHL
chr4	152180045	152180644	shared MHBs with low MHL
chr4	152227063	152227396	shared MHBs with low MHL
chr4	152279036	152279479	shared MHBs with low MHL
chr4	152296962	152297892	shared MHBs with low MHL
chr4	152823699	152824148	shared MHBs with low MHL
chr4	153018143	153018571	shared MHBs with low MHL
chr4	153373925	153374311	shared MHBs with low MHL
chr4	153398508	153398960	shared MHBs with low MHL
chr4	154109537	154109939	shared MHBs with low MHL
chr4	154390185	154390833	shared MHBs with low MHL
chr4	154594687	154595047	shared MHBs with low MHL
chr4	154634474	154636178	shared MHBs with low MHL
chr4	154638070	154638721	shared MHBs with low MHL
chr4	154958688	154958761	shared MHBs with low MHL
chr4	154960618	154961503	shared MHBs with low MHL
chr4	155018608	155018909	shared MHBs with low MHL
chr4	155129915	155130452	shared MHBs with low MHL
chr4	155235337	155235855	shared MHBs with low MHL
chr4	155344827	155345720	shared MHBs with low MHL
chr4	155491739	155492607	shared MHBs with low MHL
chr4	155653623	155654393	shared MHBs with low MHL
chr4	155705386	155705993	shared MHBs with low MHL
chr4	155891695	155892503	shared MHBs with low MHL
chr5	5663594	5664414	shared MHBs with low MHL
chr5	8367005	8367356	shared MHBs with low MHL
chr5	14025281	14026162	shared MHBs with low MHL
chr5	14514619	14515594	shared MHBs with low MHL
chr5	20701887	20702879	shared MHBs with low MHL
chr5	21424785	21425501	shared MHBs with low MHL
chr5	23418356	23418826	shared MHBs with low MHL
chr5	23432766	23434300	shared MHBs with low MHL
chr5	23831091	23831818	shared MHBs with low MHL
chr5	24029636	24030403	shared MHBs with low MHL
chr5	24351254	24351937	shared MHBs with low MHL
chr5	24383298	24383712	shared MHBs with low MHL
chr5	24474705	24475420	shared MHBs with low MHL
chr5	24586774	24587295	shared MHBs with low MHL
chr5	24860663	24861031	shared MHBs with low MHL
chr5	25100720	25101566	shared MHBs with low MHL
[truncated: 3,181 more rows]
