# Supplementary material for: Distal regulatory elements identified by methylation and hydroxymethylation haplotype blocks from mouse brain
Source: Epigenetics Chromatin. 2018 Dec 29;11:75. doi: 10.1186/s13072-018-0248-3 (PMC6311040; doi:10.1186/s13072-018-0248-3)
Supplement: Supplementary file 5 — Additional file 5: Table S5. Hydroxymethylation haplotype blocks (mm10). [file 13072_2018_248_MOESM5_ESM.xlsx]

## Sheet: 5hmC_hMHB_r2_0.2_gene_body
Table S5: Hydroxymethylation haplotype blocks (mm10)
chr	start	end
chr1	3275980	3276382
chr1	6382817	6383233
chr1	7114803	7115163
chr1	8389633	8389767
chr1	8660825	8661424
chr1	9545842	9546871
chr1	9557011	9557462
chr1	10615790	10615886
chr1	11783208	11783737
chr1	12740891	12741280
chr1	12876896	12877439
chr1	12990513	12991289
chr1	13657907	13658019
chr1	17096951	17097942
chr1	21052946	21053309
chr1	23377468	23377877
chr1	25119782	25120122
chr1	33522237	33522635
chr1	33947635	33947699
chr1	34277387	34277584
chr1	36517610	36517708
chr1	37514578	37515017
chr1	38218062	38218422
chr1	38316683	38316945
chr1	38358852	38359362
chr1	40699070	40699855
chr1	42697504	42698269
chr1	43156197	43156425
chr1	43189060	43189511
chr1	44608386	44609232
chr1	45478708	45478802
chr1	46600471	46600501
chr1	46665767	46666355
chr1	51300783	51301531
chr1	51477846	51478746
chr1	52893591	52894115
chr1	53238300	53238645
chr1	53613309	53613917
chr1	53993565	53993822
chr1	55657692	55657819
chr1	58194405	58194997
chr1	58322121	58322570
chr1	58807431	58807566
chr1	58811700	58812013
chr1	59626776	59626913
chr1	60319984	60320386
chr1	62562355	62562854
chr1	63309539	63310085
chr1	63501256	63501414
chr1	63719468	63719972
Table S5: Hydroxymethylation haplotype blocks (mm10)
chr1	65385253	65385377
chr1	66544287	66544489
chr1	66860818	66860934
chr1	68589056	68589458
chr1	68760335	68760395
chr1	70241284	70241600
chr1	72284177	72284828
chr1	74303760	74304465
chr1	74303760	74304465
chr1	74803044	74803799
chr1	75142316	75143326
chr1	75263441	75264134
chr1	75387809	75388533
chr1	77503941	77504090
chr1	82373924	82373934
chr1	84440717	84440848
chr1	84645139	84645387
chr1	87207429	87207575
chr1	87525381	87525500
chr1	88205339	88206083
chr1	88205339	88206083
chr1	88205339	88206083
chr1	88205339	88206083
chr1	88205339	88206083
chr1	88205339	88206083
chr1	88205339	88206083
chr1	88205339	88206083
chr1	88411915	88412138
chr1	88700766	88701771
chr1	89580661	89581572
chr1	91119734	91120475
chr1	92831756	92832773
chr1	93018856	93019102
chr1	93874399	93875050
chr1	95313651	95314373
chr1	97915802	97916239
chr1	97976812	97977413
chr1	100223152	100223295
chr1	106299824	106300169
chr1	106712406	106713273
chr1	110939745	110939905
chr1	115889994	115890579
chr1	118587366	118587414
chr1	119013632	119013784
chr1	121527357	121528132
chr1	125937333	125937383
chr1	129773747	129774077
chr1	131642609	131642829
chr1	131645262	131645609
chr1	131648339	131648988
chr1	133390395	133390490
chr1	133412207	133412569
chr1	134987321	134988102
chr1	135510093	135510889
chr1	136133513	136133841
chr1	136468518	136469287
chr1	136936141	136936232
chr1	138598141	138598159
chr1	140403568	140403592
chr1	152955586	152956459
chr1	155786560	155787042
chr1	155812326	155813225
chr1	156325720	156326045
chr1	156558602	156559245
chr1	156673438	156674255
chr1	158332151	158332593
chr1	159670667	159671247
chr1	159702063	159702163
chr1	159773731	159773959
chr1	160134434	160134457
chr1	162261720	162261750
chr1	165193764	165194263
chr1	167308485	167309215
chr1	168163537	168163967
chr1	168221232	168221745
chr1	170028856	170028966
chr1	170538759	170539137
chr1	170907121	170907938
chr1	171600715	171601295
chr1	171779541	171779640
chr1	172498782	172498794
chr1	172540843	172541683
chr1	173458326	173458546
chr1	173906150	173906233
chr1	174019503	174019689
chr1	174502078	174503732
chr1	175692014	175692710
chr1	177218709	177219459
chr1	179204760	179204909
chr1	184730990	184731898
chr1	184956329	184956627
chr1	185303922	185304494
chr1	187351124	187351510
chr1	187609627	187610289
chr1	188088383	188088507
chr1	188860947	188860989
chr1	188890734	188891274
chr1	191098356	191098891
chr1	193330087	193330508
chr2	4603619	4604098
chr2	4718489	4719079
chr2	4934840	4934920
chr2	5226136	5226751
chr2	5379131	5379329
chr2	5441539	5441622
chr2	5925332	5925747
chr2	6840360	6840781
chr2	10102120	10102216
chr2	10529640	10530590
chr2	12945162	12945687
chr2	13574075	13575120
chr2	14922857	14922947
chr2	14922857	14922947
chr2	14945783	14945921
chr2	14945783	14945921
chr2	15541621	15541868
chr2	15579233	15579412
chr2	16357287	16357779
chr2	16580990	16581650
chr2	21368143	21369071
chr2	21585085	21585679
chr2	22386823	22386906
chr2	25579484	25580290
chr2	26856340	26857134
chr2	26910069	26910969
chr2	27421327	27421534
chr2	28731372	28731579
chr2	30413674	30414121
chr2	31061702	31061776
chr2	31102357	31102757
chr2	31246719	31247110
chr2	32741783	32742191
chr2	32908771	32909177
chr2	34771817	34772756
chr2	35661456	35662479
chr2	41213011	41213822
chr2	41217839	41218633
chr2	45023810	45024090
chr2	45109977	45110534
chr2	45112883	45113253
chr2	49451559	49452262
chr2	49793327	49793341
chr2	54610100	54610340
chr2	58343356	58343559
chr2	60667605	60667793
chr2	66209441	66209824
chr2	66487910	66487991
chr2	70267766	70268425
chr2	70474579	70475441
chr2	72476816	72477421
chr2	76711697	76712706
chr2	76765949	76766537
chr2	76795556	76796504
chr2	76878455	76879455
chr2	76969651	76970099
chr2	77589614	77589934
chr2	79921599	79921606
chr2	79936578	79936992
chr2	83812295	83813160
chr2	90889190	90890432
chr2	92355302	92355450
chr2	92355302	92355450
chr2	92429715	92430133
chr2	97289906	97290070
chr2	102052876	102052894
chr2	104253592	104253949
chr2	104389087	104389725
chr2	105674239	105675077
chr2	105677013	105677488
chr2	105677914	105678170
chr2	105681982	105682476
chr2	105904173	105905209
chr2	109933580	109933746
chr2	110888001	110888023
chr2	110946647	110946661
chr2	111228969	111229358
chr2	112551072	112551239
chr2	114052762	114052945
chr2	115977389	115977480
chr2	118711071	118711856
chr2	118815333	118815589
chr2	119292729	119293368
chr2	120218424	120218439
chr2	120730634	120731578
chr2	122186189	122186581
chr2	122192361	122192377
chr2	122281772	122281886
chr2	122349004	122349738
chr2	124350104	124350426
chr2	125630840	125631449
chr2	125866340	125866750
chr2	125960634	125961463
chr2	126617082	126617250
chr2	126911700	126911974
chr2	130232316	130232410
chr2	131040994	131041880
chr2	136234232	136234442
chr2	139898204	139898540
chr2	140319788	140320817
chr2	140462141	140462635
chr2	140739663	140740056
chr2	141103127	141103661
chr2	142197154	142197515
chr2	143798024	143798107
chr2	144697536	144697580
chr2	147178100	147178317
chr2	147373405	147374034
chr2	148874774	148875692
chr2	150471125	150471280
chr2	152707348	152708036
chr2	153071633	153072284
chr2	153529121	153530066
chr2	153632413	153632933
chr2	153890466	153890656
chr2	154197240	154197533
chr2	155074121	155074678
chr2	155565417	155565481
chr2	155632862	155633300
chr2	155713464	155713996
chr2	156010971	156011496
chr2	156143686	156144598
chr2	156488488	156488655
chr2	156615020	156615932
chr2	157751664	157752240
chr2	157921615	157922111
chr2	158687809	158688256
chr2	158694614	158694682
chr2	161990955	161991387
chr2	162485692	162485895
chr2	162577721	162577727
chr2	162636107	162636270
chr2	162973749	162974170
chr2	163698028	163698416
chr2	163722318	163722752
chr2	164432548	164433310
chr2	164562516	164562930
chr2	164635608	164636136
chr2	165142097	165142668
chr2	165437287	165437311
chr2	165471487	165472309
chr2	165615591	165615699
chr2	166153983	166154565
chr2	166676461	166676959
chr2	166814403	166814492
chr2	167108941	167109074
chr2	168702071	168702617
chr2	168753508	168753788
chr2	169822937	169823197
chr2	169885246	169886179
chr2	172912217	172912889
chr2	173106323	173106508
chr2	173253895	173254338
chr2	174295354	174296113
chr2	174298128	174299142
chr2	174327075	174328043
chr2	174457005	174457596
chr2	179762590	179762892
chr2	180180577	180181366
chr2	180192785	180193066
chr2	181365528	181366313
chr3	8509366	8509751
chr3	8993311	8993868
chr3	13825920	13826525
chr3	13971273	13971376
chr3	13971273	13971376
chr3	19600810	19601126
chr3	26767591	26767756
chr3	26858333	26858893
chr3	27142338	27142696
chr3	29996215	29996398
chr3	31158728	31159125
chr3	38981595	38982510
chr3	40708458	40709613
chr3	45379906	45381467
chr3	51783622	51784030
chr3	54791139	54791465
chr3	54914779	54915380
chr3	55787113	55787984
chr3	60528075	60528497
chr3	60576790	60576949
chr3	62542963	62543216
chr3	63776880	63777298
chr3	65392031	65393045
chr3	65821256	65821825
chr3	66078031	66078121
chr3	66160223	66160427
chr3	67103095	67103315
chr3	73701426	73701699
chr3	75266022	75266221
chr3	79143089	79143795
chr3	80748902	80748966
chr3	80802421	80803006
chr3	80883105	80883133
chr3	82903024	82903808
chr3	86919594	86920497
chr3	87442058	87442246
chr3	87852957	87852971
chr3	88107196	88108220
chr3	88502350	88503402
chr3	88536297	88537017
chr3	89278994	89279813
chr3	94389507	94389663
chr3	94472489	94473160
chr3	95282685	95283199
chr3	97587027	97587880
chr3	100861461	100862013
chr3	101011987	101012530
chr3	103057837	103058462
chr3	104955920	104956133
chr3	105608391	105608642
chr3	107695899	107696634
chr3	107895863	107896394
chr3	108403284	108403995
chr3	108406107	108406890
chr3	108414689	108415508
chr3	109145200	109145598
chr3	109782397	109783012
chr3	115912535	115912686
chr3	116401385	116401767
chr3	116760319	116761126
chr3	116765126	116765620
chr3	116768506	116768518
chr3	116867562	116867913
chr3	121450826	121450874
chr3	121506484	121506839
chr3	122488866	122488872
chr3	123113164	123113681
chr3	125902833	125903254
chr3	129840434	129840575
chr3	129935796	129936202
chr3	131190795	131191364
chr3	134240072	134240708
chr3	134868300	134868714
chr3	135860177	135860400
chr3	138787862	138788407
chr3	139560071	139560636
chr3	142096481	142096623
chr3	142518225	142518946
chr3	144490407	144491135
chr3	144829407	144830142
chr3	145865430	145865586
chr3	152324415	152324727
chr3	152628431	152628646
chr3	152959933	152960019
chr3	153686868	153687574
chr3	156803186	156803672
chr3	157568156	157568540
chr3	157604085	157604165
chr3	157947453	157948168
chr4	3937727	3938444
chr4	5762401	5762881
chr4	11053865	11054648
chr4	11054693	11055683
chr4	11300394	11300434
chr4	11562023	11562236
chr4	11777673	11777770
chr4	12934173	12934512
chr4	12959515	12959957
chr4	15020106	15020578
chr4	17941442	17941570
chr4	20777771	20778520
chr4	21948560	21948668
chr4	24689653	24689856
chr4	28815118	28815781
chr4	33495053	33495305
chr4	34968517	34968723
chr4	40695780	40695784
chr4	40811559	40811809
chr4	43020276	43020800
chr4	43074435	43074445
chr4	43305167	43305237
chr4	44029775	44030094
chr4	44333836	44333958
chr4	46046298	46046367
chr4	46512196	46512561
chr4	46750860	46751276
chr4	47473742	47474432
chr4	48070783	48071236
chr4	48559791	48560537
chr4	49314256	49314296
chr4	49845319	49846035
chr4	55013915	55014139
chr4	57139139	57139952
chr4	59405341	59405637
chr4	59413554	59413666
chr4	60617815	60618442
chr4	61592866	61593011
chr4	61592866	61593011
chr4	62574960	62575254
chr4	63402279	63402472
chr4	66402566	66403213
chr4	68907084	68907261
chr4	70248918	70249713
chr4	72852526	72852710
chr4	73654521	73654958
chr4	73654521	73654958
chr4	76140633	76140744
chr4	77588436	77588963
chr4	77972597	77972670
chr4	77979642	77980028
chr4	78014199	78014530
chr4	85310331	85310367
chr4	88376089	88376857
chr4	89148498	89148669
chr4	94787940	94788242
chr4	94797810	94798169
chr4	94845180	94845659
chr4	95050651	95051608
chr4	96463349	96464054
chr4	97868643	97869331
chr4	101127740	101127956
chr4	101811871	101811874
chr4	103018839	103019300
chr4	105063223	105063949
chr4	106599361	106599407
chr4	106638733	106639387
chr4	106694945	106695203
chr4	107570770	107571522
chr4	107683058	107683279
chr4	107998948	107999355
chr4	109665913	109666695
chr4	109981585	109982027
chr4	110493057	110493742
chr4	111244811	111245262
chr4	112157657	112157784
chr4	112987889	112987962
chr4	115020931	115021299
chr4	116016796	116017631
chr4	117258455	117259219
chr4	117437113	117437494
chr4	117911725	117912507
chr4	118402491	118403127
chr4	118445865	118446747
chr4	118541671	118542147
chr4	119363353	119363588
chr4	120268139	120268904
chr4	120697535	120698405
chr4	120720883	120720946
chr4	121039677	121040495
chr4	123315488	123315873
chr4	123787862	123788359
chr4	125500531	125500581
chr4	125652052	125652362
chr4	125707897	125708577
chr4	126587464	126587791
chr4	126749750	126750528
chr4	127351286	127351668
chr4	130173742	130174297
chr4	130572446	130573072
chr4	132049008	132049088
chr4	132049360	132049381
chr4	132579537	132580047
chr4	132704872	132705012
chr4	132830880	132831086
chr4	133022060	133022440
chr4	133497435	133498338
chr4	133700872	133701042
chr4	133865388	133865524
chr4	134192962	134193477
chr4	134198033	134198164
chr4	135456670	135457342
chr4	135968465	135968653
chr4	136143592	136144399
chr4	137538929	137539593
chr4	137571209	137571393
chr4	138277737	138278410
chr4	138278975	138279286
chr4	138998714	138999730
chr4	139599032	139599430
chr4	139640113	139640706
chr4	139819644	139819929
chr4	140107071	140107364
chr4	140576694	140576706
chr4	140798680	140799125
chr4	140998988	140999631
chr4	141046716	141047255
chr4	141407683	141408221
chr4	141584072	141584411
chr4	141952097	141952506
chr4	142007756	142007855
chr4	142037337	142037909
chr4	146503599	146504366
chr4	147203672	147204090
chr4	147271491	147272371
chr4	147307847	147308641
chr4	147839109	147839593
chr4	147912888	147913324
chr4	148164499	148165314
chr4	148267921	148268330
chr4	148951525	148952352
chr4	148961140	148961710
chr4	149696303	149696810
chr4	150165985	150166040
chr4	150514960	150515632
chr4	152125926	152126539
chr4	152274331	152275172
chr4	152396643	152397183
chr4	152401741	152401743
chr4	153432325	153433058
chr4	153439781	153440237
chr4	153465305	153466003
chr4	154159281	154159402
chr4	154253627	154253853
chr4	154525773	154526528
chr4	154864150	154864761
chr4	154980016	154980046
chr4	155299716	155300036
chr4	156132343	156132851
chr4	156185962	156186417
chr5	3472296	3472524
chr5	4051462	4051926
chr5	4955756	4955922
chr5	7206228	7206378
chr5	8296775	8296821
chr5	8535867	8536195
chr5	8659947	8660778
chr5	17682072	17682409
chr5	20617866	20617878
chr5	21299521	21299541
chr5	21901980	21902186
chr5	21907096	21907270
chr5	23220636	23220812
chr5	24591609	24592311
chr5	24601514	24601873
chr5	24755460	24755814
chr5	24995153	24995904
chr5	25019308	25019345
chr5	25234993	25235515
chr5	25487945	25488016
chr5	26817539	26818202
chr5	27229833	27229969
chr5	28166553	28167221
chr5	28170169	28170509
chr5	31089915	31090261
chr5	32824570	32824731
chr5	33629271	33629986
chr5	36168932	36169460
chr5	36747923	36748860
chr5	36795910	36796811
chr5	53176484	53176621
chr5	66026217	66027404
chr5	66466230	66466568
chr5	66979430	66979703
chr5	67697789	67698158
chr5	72801761	72801961
chr5	73023970	73024515
chr5	73204720	73204871
chr5	73412959	73413294
chr5	74377889	74378046
chr5	75640436	75640904
chr5	75651378	75651691
chr5	76223754	76224344
chr5	76856682	76857265
chr5	81211433	81211464
chr5	89006115	89006721
chr5	90542421	90542974
chr5	94529711	94529767
chr5	98410490	98410792
chr5	100038242	100038927
chr5	100655213	100655486
chr5	102575429	102575639
chr5	102651094	102651825
chr5	102824238	102824363
chr5	103554803	103555287
chr5	105021993	105022481
chr5	105423143	105423654
chr5	109554863	109555077
chr5	110211895	110212267
chr5	110562706	110563251
chr5	110808201	110808704
chr5	111223068	111223978
chr5	111246931	111247623
chr5	111286009	111286773
chr5	112937605	112937791
chr5	113137793	113138635
chr5	113287076	113287719
chr5	113773161	113773664
chr5	114577640	114577830
chr5	114970381	114971028
chr5	115436137	115436745
chr5	115865713	115865950
chr5	117250799	117251127
chr5	118255571	118255784
chr5	119682644	119683385
chr5	120135245	120135789
chr5	120502373	120503078
chr5	120549927	120550164
chr5	121281790	121282202
chr5	121330259	121330411
chr5	121452717	121453115
chr5	121920971	121921094
chr5	121936134	121936833
chr5	122022349	122022554
chr5	122120743	122121082
chr5	122224716	122225336
chr5	122237597	122237800
chr5	122736589	122736981
chr5	123227977	123228405
chr5	124352046	124352390
chr5	124741874	124742328
chr5	124773409	124774012
chr5	125176787	125177264
chr5	125496437	125496862
chr5	125622223	125622931
chr5	125624791	125624959
chr5	125722100	125722463
chr5	125748831	125749047
chr5	127671043	127671566
chr5	128269174	128269529
chr5	128762505	128763016
chr5	128767056	128767162
chr5	128824491	128824999
chr5	129128022	129128563
chr5	129143695	129144182
chr5	130254697	130255561
chr5	130378108	130378434
chr5	130518801	130518994
chr5	130518801	130518994
chr5	130928608	130928633
chr5	134401910	134402146
chr5	135034409	135034522
chr5	135127728	135127948
chr5	135393863	135394621
chr5	135419993	135420434
chr5	137387735	137387979
chr5	137676018	137676155
chr5	137815237	137815930
chr5	139377641	139377732
chr5	139769888	139770187
chr5	139770977	139771619
chr5	140805134	140805157
chr5	140920067	140920085
chr5	140940953	140941427
chr5	142096488	142096614
chr5	142588864	142589196
chr5	142725238	142725523
chr5	142969966	142970335
chr5	143203763	143203781
chr5	143254157	143254888
chr5	143527610	143528306
chr5	144025568	144025796
chr5	144181033	144181181
chr5	144743572	144744153
chr5	144804722	144805285
chr5	144815836	144815884
chr5	144930061	144930065
chr5	147589577	147590086
chr5	147677989	147678338
chr5	148027056	148027317
chr6	6051234	6051283
chr6	6209595	6210003
chr6	9145116	9145568
chr6	12620926	12621224
chr6	12671643	12672129
chr6	18063123	18063553
chr6	22188690	22188839
chr6	27554216	27554652
chr6	27585094	27585441
chr6	29447400	29447931
chr6	29735417	29736630
chr6	30551813	30552398
chr6	38167716	38168031
chr6	38964302	38964711
chr6	39117673	39118147
chr6	39188819	39189007
chr6	39359368	39359393
chr6	41605471	41605843
chr6	46154039	46154142
chr6	48085641	48086464
chr6	52164200	52165260
chr6	52203776	52204997
chr6	52203776	52204997
chr6	54699214	54699916
chr6	54943915	54944628
chr6	56248296	56248662
chr6	57512456	57512643
chr6	57634209	57634590
chr6	58906301	58907019
chr6	58906301	58907019
chr6	65390145	65390838
chr6	67008558	67009194
chr6	67266767	67267744
chr6	71374414	71374927
chr6	72577240	72577476
chr6	73219462	73219845
chr6	85203134	85203244
chr6	85480693	85481150
chr6	87026050	87026102
chr6	87289867	87290363
chr6	87428927	87429687
chr6	87521525	87521974
chr6	87850301	87851355
chr6	88724523	88725332
chr6	90312721	90313595
chr6	90333358	90333376
chr6	90711533	90711793
chr6	90716103	90716880
chr6	91504549	91504691
chr6	94005816	94005981
chr6	95479415	95479948
chr6	95514790	95515094
chr6	96151211	96151866
chr6	96171887	96172088
chr6	96296722	96297170
chr6	96316425	96316668
chr6	100612935	100613001
chr6	101151191	101152050
chr6	101286202	101286232
chr6	101355996	101356050
chr6	108272213	108272757
chr6	113367019	113367191
chr6	113427991	113428487
chr6	114041557	114042071
chr6	115221328	115221775
chr6	116506249	116506879
chr6	116508207	116508587
chr6	119106912	119106969
chr6	119480022	119480992
chr6	119480022	119480992
chr6	119594465	119594888
chr6	120133179	120133615
chr6	120257809	120257833
chr6	120491797	120491923
chr6	121401911	121401946
chr6	121412812	121413592
chr6	121428213	121428614
chr6	124540254	124540909
chr6	124767938	124768112
chr6	125145503	125146384
chr6	126739058	126739972
chr6	126865289	126866000
chr6	126927562	126927754
chr6	127130299	127130559
chr6	127605673	127605918
chr6	127734795	127734813
chr6	128011069	128011408
chr6	128369886	128370073
chr6	128612363	128613133
chr6	129846026	129846335
chr6	129853579	129854000
chr6	131550226	131551137
chr6	132275839	132276306
chr6	134920646	134922137
chr6	136043965	136044371
chr6	136112203	136112623
chr6	136328568	136328993
chr6	136654495	136654805
chr6	137498189	137498228
chr6	138067479	138068124
chr6	139829772	139830387
chr6	142154068	142154692
chr6	142963377	142964442
chr6	143833318	143833733
chr6	146271156	146271450
chr6	146282898	146283103
chr6	147077986	147078596
chr6	148166358	148166815
chr6	148843882	148843902
chr7	3158420	3158865
chr7	3291039	3291296
chr7	3703923	3704820
chr7	4057651	4058330
chr7	4507622	4508278
chr7	4770159	4770706
chr7	5029283	5029973
chr7	5053036	5053473
chr7	6086132	6086558
chr7	6131766	6132667
chr7	6146812	6146840
chr7	6913418	6914232
chr7	6940946	6941323
chr7	13037812	13038542
chr7	13261132	13261919
chr7	13332740	13333281
chr7	13933524	13933782
chr7	15876719	15876981
chr7	16083311	16083494
chr7	16146663	16146902
chr7	16214263	16214387
chr7	16885432	16885921
chr7	16919473	16919560
chr7	16944662	16945414
chr7	16947264	16947769
chr7	17215370	17215799
chr7	18677426	18677645
chr7	18847678	18847779
chr7	19277288	19277487
chr7	19303516	19304429
chr7	19363654	19364408
chr7	19426031	19426387
chr7	19522932	19523361
chr7	19696465	19697293
chr7	19910659	19911335
chr7	19915189	19915385
chr7	22751712	22752399
chr7	22778990	22779331
chr7	24081695	24082575
chr7	25049559	25049741
chr7	25096994	25097903
chr7	25120510	25120739
chr7	25533736	25533867
chr7	25715749	25716279
chr7	26466367	26466681
chr7	27375326	27375796
chr7	27408531	27409162
chr7	27673949	27674633
chr7	28085072	28085520
chr7	28093099	28093695
chr7	28111813	28112409
chr7	28174584	28175103
chr7	28616362	28616657
chr7	29002087	29002771
chr7	29087177	29087669
chr7	29103367	29103670
chr7	29186208	29186215
chr7	29709332	29709547
chr7	29815793	29816688
chr7	30899484	30899742
chr7	31052572	31053451
chr7	35554966	35555909
chr7	35638034	35638645
chr7	36769365	36770411
chr7	37548350	37549149
chr7	37590157	37590537
chr7	39536515	39537341
chr7	43721305	43721602
chr7	44499952	44500362
chr7	44553071	44554181
chr7	45002383	45002716
chr7	45088209	45088874
chr7	45339687	45340406
chr7	45346693	45347070
chr7	45422047	45422532
chr7	45424040	45424388
chr7	45741431	45741930
chr7	45986015	45986179
chr7	46572379	46572639
chr7	46594206	46594208
chr7	47092553	47092667
chr7	48488570	48488794
chr7	55140617	55141006
chr7	56290444	56290680
chr7	57220836	57221506
chr7	62418951	62419714
chr7	63542802	63543539
chr7	63758247	63758942
chr7	63938274	63939165
chr7	65970488	65970770
chr7	68275849	68276473
chr7	68287289	68287362
chr7	72125224	72125677
chr7	73405624	73406193
chr7	75164244	75164939
chr7	76240944	76241049
chr7	76832876	76833644
chr7	79121399	79122001
chr7	80039452	80039808
chr7	80587378	80587968
chr7	81974626	81975270
chr7	88000620	88001163
chr7	91124656	91124951
chr7	91283221	91283995
chr7	92230734	92231191
chr7	92604292	92604740
chr7	92873790	92874419
chr7	97696304	97697150
chr7	99345989	99346692
chr7	100312917	100312940
chr7	100883038	100883299
chr7	101398307	101398382
chr7	104249980	104250095
chr7	104256746	104257444
chr7	104272065	104272798
chr7	104476999	104477735
chr7	109026435	109027139
chr7	115774201	115774752
chr7	119180632	119180819
chr7	122039974	122040099
chr7	123264742	123264966
chr7	125879260	125879490
chr7	126950729	126951447
chr7	128379650	128379760
chr7	128687846	128688581
chr7	131966983	131967819
chr7	138266644	138267039
chr7	139007092	139007793
chr7	140016842	140017237
chr7	141066921	141067664
chr7	141268902	141269549
chr7	143295996	143296599
chr7	143474941	143475318
chr7	143689495	143689948
chr7	144214791	144214878
chr7	144236826	144237188
chr7	144938041	144938872
chr8	8689336	8689983
chr8	11419040	11419554
chr8	12947883	12948149
chr8	12952612	12953057
chr8	12952612	12953057
chr8	12983809	12984115
chr8	12983809	12984115
chr8	13065089	13065487
chr8	13245379	13245684
chr8	13294709	13295336
chr8	13300437	13301019
chr8	13674736	13674994
chr8	14181949	14182574
chr8	14196369	14196796
chr8	14359714	14360001
chr8	14381775	14382407
chr8	14696706	14696866
chr8	15015437	15016060
chr8	15027503	15028299
chr8	15084533	15084836
chr8	15893078	15893161
chr8	17498208	17498763
chr8	18846248	18847080
chr8	19943976	19944245
chr8	21192345	21192617
chr8	22000088	22000169
chr8	22016424	22017403
chr8	22256456	22257017
chr8	23114659	23114887
chr8	23411575	23412771
chr8	23416862	23416992
chr8	23696271	23696962
chr8	24760572	24761218
chr8	25580319	25580595
chr8	25849609	25849763
chr8	26979577	26980179
chr8	27228025	27228771
chr8	27490459	27490778
chr8	31089387	31090213
chr8	31111885	31113021
chr8	33853111	33853452
chr8	36493523	36493573
chr8	37627270	37627722
chr8	40368293	40368836
chr8	46060924	46061762
chr8	46294064	46295077
chr8	47084011	47084451
chr8	47288394	47289829
chr8	48228398	48229132
chr8	48674234	48674937
chr8	54142851	54143214
chr8	54706504	54706647
chr8	54848815	54849276
chr8	54868154	54868576
chr8	58471268	58471598
chr8	60524004	60524266
chr8	61369897	61370231
chr8	61549486	61550101
chr8	64692366	64693168
chr8	64827406	64827917
chr8	66698856	66699148
chr8	67792722	67793379
chr8	69882114	69882898
chr8	70094696	70094729
chr8	70136876	70137381
chr8	70332064	70332474
chr8	70673293	70673780
chr8	71375959	71376531
chr8	71387075	71387628
chr8	71456759	71457521
chr8	72219682	72220119
chr8	72864046	72864789
chr8	73246227	73247009
chr8	73251147	73251732
chr8	75455481	75455851
chr8	75791905	75792044
chr8	75872078	75872318
chr8	75873512	75874079
chr8	79392752	79392918
chr8	80738762	80739744
chr8	83416920	83417216
chr8	84784132	84784807
chr8	84977727	84978560
chr8	85109558	85110344
chr8	88137699	88138465
chr8	92833024	92833164
chr8	93117019	93117237
chr8	94074693	94075296
chr8	95137391	95138352
chr8	95713069	95713395
chr8	95853041	95853773
chr8	104795025	104795527
chr8	105258846	105259570
chr8	105289752	105290587
chr8	105396147	105396437
chr8	106186088	106186207
chr8	106869854	106871012
chr8	107056092	107057022
chr8	107439207	107439578
chr8	107499403	107499469
chr8	108737249	108737496
chr8	108846941	108847204
chr8	108939145	108939329
chr8	108950052	108950776
chr8	109541549	109541887
chr8	110442976	110443156
chr8	110519122	110519602
chr8	111031496	111031852
chr8	111056420	111057374
chr8	111890154	111890904
chr8	114798311	114798697
chr8	115204762	115204846
chr8	117062187	117062447
chr8	117063714	117064176
chr8	118456246	118456329
chr8	118644310	118644389
chr8	118965264	118965898
chr8	118998539	118998754
chr8	119613298	119613534
chr8	119614877	119615657
chr8	119840077	119840794
chr8	121973617	121974113
chr8	122291017	122291216
chr8	122458751	122459343
chr8	122494502	122494931
chr8	122497696	122498115
chr8	123089769	123090478
chr8	123095234	123095472
chr8	123287180	123287744
chr8	123312213	123312711
chr8	123858849	123859959
chr8	124582596	124583141
chr8	124854773	124855021
chr8	125185247	125185477
chr8	126024766	126025524
chr8	126301655	126301790
chr8	126474148	126474612
chr9	3698386	3698577
chr9	5327024	5327040
chr9	7872677	7873351
chr9	10292008	10292024
chr9	14572615	14572845
chr9	14860177	14861064
chr9	15584926	15585079
chr9	21116623	21116811
chr9	21120279	21120986
chr9	21184020	21184536
chr9	21184020	21184536
chr9	22363773	22364268
chr9	24571448	24571995
chr9	26755538	26756098
chr9	27029228	27029976
chr9	27317424	27317859
chr9	27797351	27797940
chr9	27798551	27798989
chr9	32726355	32726502
chr9	34771955	34772224
chr9	36125254	36126130
chr9	37384342	37384996
chr9	41108339	41108583
chr9	42003695	42004088
chr9	42520645	42521287
chr9	43755068	43755509
chr9	44046510	44046909
chr9	44334486	44335309
chr9	45246225	45246413
chr9	45775649	45776162
chr9	46242237	46243100
chr9	50607777	50607965
chr9	53959138	53959396
chr9	55775885	55776022
chr9	55828694	55829043
chr9	56223525	56224033
chr9	56279545	56279630
chr9	56620799	56621323
chr9	57145525	57145607
chr9	57764183	57765235
chr9	58246895	58247642
chr9	58490061	58490335
chr9	58851296	58851447
chr9	60796271	60796606
chr9	61372583	61373247
chr9	62436030	62436240
chr9	62678387	62678894
chr9	62767299	62767821
chr9	64007066	64007665
chr9	64119470	64119620
chr9	67417853	67418065
chr9	68965463	68965598
chr9	72726685	72726808
chr9	73547699	73547849
chr9	75275443	75275631
chr9	75347624	75348349
chr9	77152298	77152946
chr9	77319154	77319642
chr9	78480537	78481041
chr9	79908292	79908311
chr9	79925811	79925890
chr9	80210061	80210127
chr9	81863557	81864201
chr9	83948698	83948844
chr9	86431844	86431866
chr9	89909563	89910416
chr9	90180597	90180859
chr9	92270676	92270690
chr9	94669856	94670567
chr9	94750236	94750711
chr9	94837334	94837834
chr9	96597367	96597601
chr9	97574384	97574540
chr9	98301451	98302004
chr9	98999852	99000375
chr9	103211657	103212309
chr9	104022363	104022784
chr9	104030616	104030952
chr9	104078230	104078732
chr9	106170905	106171677
chr9	106321095	106321396
chr9	106481675	106482075
chr9	106677944	106678191
chr9	107231209	107232017
chr9	107259704	107259784
chr9	108137376	108137921
chr9	108338898	108339869
chr9	108597021	108597821
chr9	108965817	108966043
chr9	110667058	110667117
chr9	110816158	110816614
chr9	110887316	110887421
chr9	110975193	110975855
chr9	111125087	111125273
chr9	111321257	111321494
chr9	112222562	112222760
chr9	112222562	112222760
chr9	113707625	113708375
chr9	113975611	113976144
chr9	114377366	114377478
chr9	114513205	114514167
chr9	114771329	114771866
chr9	114805166	114805832
chr9	116095621	116095822
chr9	116980317	116980427
chr9	117498043	117498105
chr9	119078927	119079825
chr9	119104413	119104514
chr9	121024888	121025471
chr9	121107215	121107484
chr9	121109371	121109807
chr9	121127819	121128352
chr9	121216502	121217022
chr9	121397940	121398915
chr9	121493984	121494819
chr9	122790897	122791160
chr9	123259413	123260212
chr9	123461732	123462183
chr10	4283555	4283812
chr10	4431938	4432426
chr10	4618920	4619410
chr10	4661693	4662063
chr10	7589775	7590559
chr10	8763802	8764538
chr10	12388135	12388144
chr10	12392545	12392609
chr10	13131457	13131631
chr10	13982689	13983262
chr10	18591808	18592362
chr10	18742598	18743000
chr10	20116675	20116695
chr10	20954287	20954503
chr10	21299630	21299644
chr10	21355173	21355278
chr10	22344620	22345473
chr10	22344620	22345473
chr10	22344620	22345473
chr10	23324679	23324787
chr10	24276212	24276656
chr10	25296931	25297370
chr10	26073109	26073929
chr10	28768668	28769142
chr10	31760969	31761558
chr10	33268832	33268980
chr10	34487474	34487888
chr10	37136091	37136515
chr10	40737455	40738009
chr10	42260531	42260803
chr10	42685534	42685586
chr10	43071132	43071381
chr10	43510161	43510957
chr10	52396483	52396611
chr10	52704664	52705152
chr10	53625477	53625479
chr10	53750271	53750821
chr10	58232115	58233013
chr10	58831626	58831630
chr10	58909197	58909462
chr10	59503454	59504071
chr10	59849478	59849821
chr10	60579170	60579485
chr10	60715753	60716417
chr10	60747246	60747720
chr10	61146473	61146950
chr10	61261729	61261914
chr10	61363187	61363360
chr10	61769912	61770185
chr10	62193853	62194268
chr10	62392974	62393615
chr10	63741609	63741943
chr10	63769050	63769560
chr10	63779931	63780414
chr10	67548041	67548909
chr10	69235652	69236446
chr10	69579586	69579861
chr10	69678232	69678837
chr10	70519995	70520861
chr10	74990249	74990448
chr10	74990249	74990448
chr10	76379870	76380426
chr10	76961513	76962131
chr10	77112278	77112934
chr10	77606423	77607210
chr10	77720085	77720093
chr10	77870279	77870717
chr10	78165137	78165636
chr10	80116933	80117415
chr10	80157824	80157987
chr10	80322776	80323370
chr10	81261816	81262205
chr10	81363776	81365009
chr10	81399958	81400385
chr10	82763593	82764402
chr10	87159842	87160047
chr10	88730583	88731504
chr10	88766849	88767157
chr10	88967425	88967686
chr10	89171509	89171894
chr10	90066395	90066662
chr10	93166121	93166616
chr10	93845481	93846432
chr10	94522454	94522478
chr10	96616953	96617750
chr10	99264285	99264925
chr10	100588832	100589438
chr10	102051554	102051671
chr10	105238158	105238576
chr10	106535524	106536044
chr10	107332718	107333160
chr10	107689279	107689540
chr10	109916296	109916385
chr10	111506707	111507636
chr10	112455742	112456176
chr10	115314708	115315499
chr10	115836630	115836909
chr10	117659448	117659928
chr10	117782842	117783454
chr10	118159158	118159862
chr10	118160390	118160735
chr10	119489705	119489729
chr10	119510802	119511517
chr10	119865634	119866007
chr10	119865634	119866007
chr10	120428473	120429264
chr10	120828219	120828915
chr10	120860542	120860944
chr10	120978622	120979472
chr10	121300857	121301236
chr10	127174639	127175238
chr10	127262287	127263216
chr10	127462147	127462278
chr10	128025141	128025748
chr10	128547814	128548799
chr11	3516881	3517420
chr11	3863088	3863890
chr11	3913011	3914032
chr11	4214670	4215198
chr11	4832939	4833177
chr11	4876411	4876833
chr11	4886224	4886298
chr11	4918806	4919210
chr11	5148740	5148834
chr11	5634060	5634677
chr11	6006145	6007265
chr11	6039988	6040083
chr11	6474891	6475907
chr11	6511495	6511633
chr11	11377773	11378176
chr11	11769172	11769828
chr11	12025959	12027096
chr11	21838041	21838415
chr11	24142936	24142994
chr11	24163812	24164620
chr11	29172726	29173587
chr11	29692618	29693329
chr11	32396309	32396586
chr11	33754721	33755353
chr11	34401729	34402443
chr11	34401729	34402443
chr11	36008113	36008699
chr11	36342388	36342842
chr11	36523365	36523602
chr11	43897582	43897596
chr11	50855508	50855620
chr11	51437433	51438109
chr11	53098022	53098529
chr11	53332253	53332676
chr11	54859129	54859171
chr11	55130114	55130132
chr11	56033959	56034243
chr11	57017646	57017797
chr11	58938335	58939124
chr11	59042087	59042270
chr11	59127947	59128360
chr11	60220298	60220792
chr11	60537954	60538746
chr11	60709476	60709909
chr11	62551140	62551963
chr11	62967349	62967669
chr11	63158072	63158750
chr11	63888926	63889823
chr11	66472695	66473173
chr11	67094306	67095063
chr11	68555983	68556686
chr11	69578714	69579501
chr11	69658806	69658966
chr11	69695005	69695744
chr11	69945788	69946159
chr11	70097121	70097702
chr11	70317559	70318238
chr11	70563258	70564006
chr11	70677095	70677415
chr11	71033019	71033532
chr11	71196827	71197181
chr11	72084425	72084585
chr11	73253013	73253291
chr11	73296410	73296801
chr11	74589703	74590521
chr11	74885511	74885617
chr11	75164742	75165400
chr11	75358493	75359260
chr11	75525468	75526010
chr11	76553360	76553795
chr11	77686096	77686493
chr11	78183021	78183780
chr11	78500072	78500561
chr11	78945584	78946026
chr11	79070333	79070884
chr11	79129661	79129757
chr11	80304814	80305147
chr11	80477711	80478406
chr11	82865760	82866135
chr11	83444263	83444459
chr11	87179398	87179867
chr11	87259756	87260089
chr11	87762240	87762623
chr11	88139111	88139747
chr11	88169736	88170275
chr11	88405065	88405464
chr11	90255888	90256185
chr11	93541955	93542070
chr11	93996196	93996910
chr11	94211222	94211811
chr11	94490930	94491588
chr11	95972902	95973314
chr11	96303326	96304235
chr11	96576942	96577373
chr11	96823604	96824033
chr11	96963507	96963852
chr11	97036886	97037133
chr11	97500545	97501038
chr11	97729571	97729720
chr11	98506037	98506196
chr11	98713691	98714177
chr11	98726362	98726970
chr11	98767908	98768687
chr11	98767908	98768687
chr11	98774743	98775684
chr11	100414050	100414855
chr11	100462853	100463093
chr11	100561241	100561255
chr11	100958803	100959574
chr11	101180144	101180510
chr11	103333014	103333652
chr11	103592980	103593182
chr11	103815966	103816594
chr11	104149012	104149194
chr11	106029642	106030168
chr11	108302705	108303076
chr11	108403723	108404434
chr11	108656287	108656329
chr11	108922682	108923013
chr11	109288572	109288906
chr11	109431165	109431665
chr11	109793943	109794423
chr11	110029875	110030657
chr11	113418669	113418835
chr11	113837252	113837636
chr11	113908632	113909001
chr11	113913057	113913775
chr11	113918548	113918809
chr11	115334467	115335195
chr11	115469162	115470117
chr11	115477768	115478329
chr11	115845391	115845564
chr11	115991316	115991737
chr11	116167557	116168158
chr11	116652175	116653101
chr11	116852622	116853320
chr11	117117009	117117688
chr11	117123294	117123593
chr11	117967650	117968666
chr11	118052577	118052977
chr11	118354623	118355444
chr11	118896137	118896818
chr11	118897214	118897779
chr11	119190433	119191238
chr11	119198381	119198820
chr11	119219842	119220563
chr11	119242170	119242858
chr11	120271945	120272402
chr11	120371260	120371572
chr11	121070087	121070497
chr11	121387705	121388632
chr12	9580463	9581055
chr12	12324502	12324704
chr12	28744200	28744289
chr12	29938485	29939211
chr12	31276091	31276632
chr12	31631214	31631402
chr12	34079932	34080104
chr12	40403154	40403617
chr12	41271716	41271998
chr12	41369857	41370032
chr12	49385178	49386144
chr12	50588017	50588081
chr12	55342230	55342369
chr12	61539826	61539978
chr12	69213485	69213858
chr12	70017440	70017510
chr12	70076550	70076671
chr12	73618666	73618906
chr12	75123781	75124199
chr12	76222405	76222714
chr12	76315546	76315968
chr12	76800732	76801249
chr12	78350945	78351155
chr12	79793267	79793400
chr12	80168097	80168918
chr12	80643818	80644943
chr12	80757879	80758797
chr12	81483787	81483827
chr12	82281181	82281265
chr12	82789130	82789652
chr12	82932875	82933295
chr12	84137346	84137968
chr12	84391852	84392147
chr12	84571804	84572535
chr12	84875040	84875668
chr12	86039892	86040177
chr12	86043099	86043453
chr12	86077645	86078435
chr12	87111546	87111765
chr12	87265528	87265847
chr12	88953151	88953471
chr12	90738030	90738299
chr12	98900763	98901345
chr12	100779141	100779397
chr12	101471764	101472136
chr12	101677873	101677887
chr12	102294212	102294787
chr12	102948913	102949768
chr12	103028051	103028497
chr12	103241422	103242303
chr12	103763766	103763844
chr12	103895847	103896072
chr12	104036154	104036841
chr12	107926265	107927125
chr12	107961106	107961592
chr12	107976271	107977099
chr12	108861686	108862245
chr12	110641815	110642180
chr12	111271012	111271672
chr12	111669437	111670011
chr12	111816460	111816742
chr12	112503787	112503957
chr12	112738993	112739791
chr12	113188478	113189288
chr12	117152314	117152956
chr12	119237687	119238556
chr13	4245195	4245508
chr13	10139938	10140401
chr13	12322577	12322621
chr13	12478280	12479015
chr13	12502179	12502581
chr13	14400679	14401179
chr13	15679625	15679750
chr13	17034227	17034231
chr13	17804192	17804907
chr13	20236817	20236915
chr13	20293543	20293547
chr13	21753464	21753793
chr13	23581429	23582035
chr13	23621855	23622485
chr13	23739008	23739421
chr13	23763596	23764391
chr13	24659518	24659534
chr13	24659518	24659534
chr13	28951684	28952455
chr13	31806979	31807938
chr13	37037803	37038191
chr13	37979594	37979773
chr13	38192095	38192994
chr13	40731684	40732528
chr13	40945545	40945829
chr13	41033198	41033291
chr13	41076792	41077193
chr13	43387859	43388345
chr13	43637851	43638040
chr13	46502251	46502763
chr13	51138137	51138364
chr13	52507732	52508264
chr13	54996847	54996925
chr13	55476468	55476778
chr13	55608564	55608789
chr13	55717703	55718484
chr13	57548383	57548619
chr13	58808314	58808934
chr13	59083333	59083843
chr13	60624049	60624525
chr13	62839956	62840122
chr13	64879234	64879928
chr13	68620178	68620828
chr13	68913647	68914052
chr13	71958588	71958951
chr13	73675696	73675943
chr13	77537840	77538282
chr13	81414443	81414601
chr13	88992804	88993130
chr13	93499234	93500020
chr13	93790364	93790506
chr13	95012730	95013489
chr13	95374646	95375681
chr13	95765110	95765417
chr13	95858800	95858808
chr13	95961238	95961821
chr13	97930727	97931205
chr13	98082726	98083399
chr13	100214673	100214881
chr13	102833917	102834245
chr13	102933912	102933924
chr13	104660490	104661107
chr13	105053936	105054660
chr13	107888091	107888617
chr13	108167160	108167363
chr13	108670592	108671375
chr13	109382409	109382431
chr13	119488046	119488591
chr14	10518875	10518965
chr14	11136971	11137377
chr14	16365166	16366011
chr14	16620337	16621022
chr14	16631435	16631741
chr14	16637113	16637331
chr14	18860891	18861759
chr14	20149171	20149747
chr14	20153600	20153632
chr14	21847182	21847673
chr14	23696616	23696897
chr14	23785660	23785721
chr14	27220326	27220338
chr14	27336069	27336827
chr14	28507251	28507845
chr14	29387437	29387523
chr14	31001469	31002264
chr14	31553728	31554036
chr14	33149482	33149937
chr14	33955063	33955841
chr14	34896146	34896804
chr14	38468696	38469437
chr14	45329643	45330426
chr14	45636150	45636369
chr14	48210283	48210630
chr14	49525063	49525699
chr14	51765474	51765836
chr14	54631892	54632595
chr14	55064791	55065632
chr14	55113533	55114321
chr14	55116494	55117223
chr14	55826477	55827176
chr14	60379617	60380188
chr14	60732885	60733102
chr14	61358225	61358391
chr14	63409398	63409814
chr14	63642261	63642704
chr14	65272709	65272857
chr14	65710484	65710547
chr14	65953437	65953907
chr14	66637811	66638512
chr14	67369539	67369685
chr14	67781999	67782250
chr14	70428519	70428545
chr14	70461727	70462362
chr14	72570730	72570748
chr14	73384703	73385490
chr14	76506445	76507113
chr14	77483158	77483278
chr14	77582407	77582839
chr14	79451962	79452357
chr14	79769280	79770098
chr14	96109974	96110458
chr14	96283935	96284422
chr14	102980906	102981951
chr14	103679822	103680225
chr14	105291456	105291979
chr14	105892809	105893633
chr14	108912510	108913377
chr14	115098129	115098143
chr14	116456349	116456406
chr14	117496281	117496287
chr14	117647246	117647368
chr14	118140905	118141133
chr14	119614204	119614218
chr14	119868705	119869520
chr14	120370905	120371011
chr14	121125147	121125277
chr14	122463304	122463713
chr15	4026810	4027717
chr15	7911666	7911798
chr15	8133355	8133688
chr15	10177534	10178290
chr15	10378833	10378962
chr15	10605267	10605683
chr15	10710076	10710306
chr15	11841681	11841840
chr15	13172090	13172817
chr15	21443632	21444385
chr15	25389535	25389918
chr15	25960064	25960074
chr15	27905905	27906045
chr15	30285826	30286368
chr15	31247204	31247391
chr15	31340601	31340697
chr15	35840658	35840781
chr15	42650597	42651128
chr15	43141395	43141879
chr15	47664787	47664884
chr15	52295564	52295572
chr15	53344684	53344745
chr15	53344911	53345455
chr15	53536853	53536855
chr15	54462018	54462345
chr15	55064051	55064137
chr15	59486733	59486748
chr15	64201044	64201126
chr15	73213049	73213194
chr15	73549453	73549987
chr15	73731985	73732575
chr15	74540815	74541201
chr15	75712146	75712555
chr15	75918041	75918453
chr15	76009729	76010632
chr15	76172469	76173348
chr15	76173393	76174226
chr15	76175006	76175687
chr15	76176594	76177407
chr15	76205807	76206602
chr15	76697572	76698352
chr15	76715261	76716015
chr15	76724722	76725374
chr15	78117793	78118135
chr15	78543790	78543899
chr15	78788968	78789149
chr15	78967994	78968582
chr15	80097562	80098177
chr15	80303962	80304476
chr15	81466215	81466847
chr15	81714314	81715143
chr15	81719786	81719984
chr15	82071678	82072328
chr15	82283247	82283263
chr15	83618007	83618019
chr15	84030332	84030649
chr15	84292777	84293281
chr15	84332013	84332359
chr15	84701403	84701498
chr15	85336302	85336892
chr15	85861935	85862565
chr15	86089968	86090330
chr15	86182835	86183285
chr15	86235169	86235375
chr15	88755955	88756163
chr15	88915167	88915790
chr15	88968915	88968974
chr15	88975010	88976228
chr15	88977714	88977986
chr15	89039646	89040249
chr15	89169355	89169739
chr15	89547893	89548657
chr15	90641915	90642568
chr15	91484500	91484610
chr15	92439766	92440020
chr15	92729533	92730153
chr15	94301619	94302006
chr15	94566367	94567280
chr15	95790927	95791332
chr15	96582807	96583330
chr15	96586538	96587300
chr15	97008458	97009070
chr15	97981765	97982224
chr15	98713177	98713409
chr15	100388450	100388955
chr15	100895544	100895966
chr15	101284049	101284570
chr15	102003817	102004479
chr15	103009427	103010317
chr15	103014078	103015015
chr15	103786528	103786796
chr16	4343501	4343783
chr16	4847455	4847748
chr16	5164175	5164471
chr16	10379379	10379500
chr16	10791722	10792063
chr16	10839978	10840294
chr16	11072832	11073253
chr16	11143944	11144381
chr16	11678080	11678383
chr16	15790823	15790839
chr16	17078622	17078750
chr16	17354766	17354772
chr16	17452204	17452915
chr16	17493852	17493996
chr16	17575530	17576277
chr16	18134512	18134766
chr16	19965746	19965802
chr16	20731996	20732140
chr16	21546846	21547107
chr16	21613016	21613394
chr16	22641833	22642053
chr16	22806238	22806742
chr16	22844219	22844760
chr16	22923243	22923399
chr16	25888953	25889431
chr16	26722394	26723140
chr16	28176561	28176989
chr16	29515917	29516515
chr16	30562790	30563019
chr16	31055440	31055454
chr16	31754424	31754611
chr16	32148201	32148684
chr16	32419665	32420409
chr16	33622676	33622855
chr16	34095396	34096012
chr16	34242436	34242843
chr16	34257252	34257766
chr16	34848046	34848347
chr16	35564332	35564623
chr16	35664111	35664123
chr16	37121489	37121553
chr16	37940032	37940429
chr16	37955776	37955925
chr16	38090309	38090942
chr16	38666335	38666477
chr16	43122061	43122237
chr16	43770913	43771159
chr16	44745651	44746565
chr16	48625661	48625980
chr16	48956877	48957129
chr16	49186903	49187061
chr16	49856271	49856788
chr16	57391103	57391686
chr16	57391103	57391686
chr16	59880203	59880523
chr16	59891940	59892324
chr16	63727824	63728333
chr16	64966051	64966499
chr16	65062110	65062487
chr16	70543278	70544093
chr16	72667729	72667857
chr16	72969359	72969379
chr16	78329241	78329249
chr16	89897531	89898327
chr16	89921504	89922277
chr16	89963231	89964223
chr16	90457627	90457639
chr16	93988640	93988863
chr16	94109911	94110406
chr16	94281645	94282118
chr16	95704144	95704317
chr16	96207638	96207646
chr16	96980169	96980702
chr17	4995241	4995787
chr17	5058248	5058728
chr17	6209208	6209671
chr17	6742320	6742720
chr17	6932600	6933097
chr17	7037388	7037453
chr17	8858819	8859072
chr17	10317583	10318211
chr17	10570798	10570930
chr17	11102489	11102874
chr17	12219210	12219558
chr17	12932539	12932587
chr17	13118634	13119111
chr17	14866761	14867416
chr17	21896539	21896543
chr17	22612627	22612633
chr17	23660672	23661245
chr17	23973678	23974325
chr17	24140573	24141362
chr17	24146897	24146947
chr17	24346670	24347159
chr17	24503029	24503461
chr17	24728102	24728739
chr17	25795011	25795480
chr17	25818979	25819816
chr17	26438685	26439232
chr17	26507983	26508778
chr17	27472813	27473426
chr17	27879806	27880602
chr17	27893181	27893806
chr17	29158935	29159509
chr17	29544880	29545121
chr17	30196160	30196174
chr17	30644447	30644712
chr17	30726839	30727135
chr17	31300150	31300578
chr17	32906306	32906565
chr17	33929710	33930730
chr17	33964421	33964741
chr17	34122784	34123153
chr17	34593973	34594456
chr17	34811143	34811760
chr17	34899038	34899837
chr17	35659455	35660253
chr17	35685227	35685507
chr17	35957204	35957813
chr17	42316625	42317279
chr17	43589382	43589885
chr17	43868879	43869197
chr17	45539491	45540235
chr17	46323252	46323908
chr17	46659362	46659387
chr17	46701491	46701766
chr17	46723097	46723497
chr17	47199314	47199465
chr17	47767578	47767818
chr17	47818744	47818913
chr17	48302469	48303078
chr17	48305329	48305427
chr17	49716115	49716401
chr17	50107805	50107896
chr17	50171394	50171697
chr17	50882339	50882442
chr17	56119965	56120692
chr17	56881516	56881643
chr17	57034804	57035053
chr17	57302631	57303221
chr17	58035344	58035371
chr17	62717080	62717194
chr17	62784100	62784697
chr17	65469025	65469350
chr17	66586940	66587131
chr17	68687596	68688042
chr17	71102715	71103089
chr17	71309982	71310820
chr17	74489245	74490133
chr17	74528666	74529347
chr17	78365144	78366042
chr17	80346766	80347547
chr17	83506334	83506673
chr17	83624739	83624761
chr17	84692311	84692906
chr17	85238760	85238792
chr17	87012583	87013507
chr17	87750125	87750437
chr17	87752995	87753025
chr17	87796650	87797746
chr17	91087785	91088432
chr18	12429509	12429527
chr18	12898267	12898793
chr18	12974077	12974625
chr18	13011257	13011565
chr18	13729862	13729884
chr18	21654654	21655033
chr18	23405086	23405493
chr18	24671964	24672730
chr18	24804416	24804676
chr18	25689470	25689582
chr18	31445894	31445902
chr18	31833169	31833328
chr18	32067497	32068296
chr18	33029873	33029996
chr18	33810553	33810916
chr18	33893583	33893595
chr18	35652247	35652867
chr18	36941113	36941690
chr18	36941113	36941690
chr18	36947517	36948378
chr18	36947517	36948378
chr18	36947517	36948378
chr18	36975003	36975939
chr18	36975003	36975939
chr18	36975003	36975939
chr18	36975003	36975939
chr18	36975003	36975939
chr18	36975003	36975939
chr18	36975003	36975939
chr18	36975003	36975939
chr18	36975003	36975939
chr18	36975003	36975939
chr18	37021783	37022530
chr18	37021783	37022530
chr18	37021783	37022530
chr18	37021783	37022530
chr18	37021783	37022530
chr18	37021783	37022530
chr18	37021783	37022530
chr18	37021783	37022530
chr18	37021783	37022530
chr18	37021783	37022530
chr18	37021783	37022530
chr18	37021783	37022530
chr18	37021783	37022530
chr18	37021783	37022530
chr18	37021783	37022530
chr18	37144258	37145048
chr18	37144258	37145048
chr18	37144258	37145048
chr18	37144258	37145048
chr18	37144258	37145048
chr18	37144258	37145048
chr18	37144258	37145048
chr18	37144258	37145048
chr18	37144258	37145048
chr18	37144258	37145048
chr18	37144258	37145048
chr18	37144258	37145048
chr18	37144258	37145048
chr18	37144258	37145048
chr18	37144258	37145048
chr18	37144258	37145048
chr18	37144258	37145048
chr18	37236144	37237029
chr18	37236144	37237029
chr18	37236144	37237029
chr18	37302535	37303294
chr18	37302535	37303294
chr18	37302535	37303294
chr18	37302535	37303294
chr18	37321837	37322542
chr18	37321837	37322542
chr18	37321837	37322542
chr18	37321837	37322542
chr18	37324091	37324214
[truncated: 298 more rows]
